# Supplementary material for: Low-Order Non-Spatial Effects Dominate Second-Order Spatial Effects in the Texture Quantifier Analysis of 18F-FDG-PET Images
Source: PLoS One. 2015 Feb 25;10(2):e0116574. doi: 10.1371/journal.pone.0116574 (PMC4340651; doi:10.1371/journal.pone.0116574)
Supplement: S1 Object Coordinates Simulated — The Cartesian coordinates (x, y, z) are given in pixels where x and y are the column and row, respectively, relative to the top-right corner of the image which is defined to be (0,0). The z value is then the image index within the sequence of images for a single object. It is assumed that each The gray values g are given on an 8-bit, 256 shade scale. (ZIP) [file pone.0116574.s001.zip › S1_object_coordinates_simulated.txt]

# data for 2014 PLoS One manuscript: Low-order non-spatial effects dominate second-order spatial effects in the texture quantifier analysis of 18F-FDG-PET images
# pixel intensities of simulated objects given on the 8-bit grayscale.
# (x, y) are pixel coordinates relative to the top-left corner of the image.
# z is the image number in the image sequence of cross-sectional images.
# images are 32x32 pixels; only non-zero image pixels are listed.
# HOM => homogeneous object; HET => heterogeneous object.
# contact: fjbrooks@wustl.edu

# object number: 001 --- object voxels: 0821
# ====================================================
#        x          y          z   HOM-gray   HET-gray
        10         12         13        128        137
        10         12         14        134        171
        10         12         15        135        166
        10         12         16        133        155
        10         13         13        137        157
        10         13         14        144        184
        10         13         15        144        182
        10         13         16        141        180
        10         13         17        131        138
        10         14         13        142        154
        10         14         14        144        171
        10         14         15        147        179
        10         14         16        142        150
        10         14         17        132        137
        10         15         13        136        141
        10         15         14        142        151
        10         15         15        141        165
        10         15         16        137        154
        10         15         17        132        131
        10         16         13        129        136
        10         16         14        137        143
        10         16         15        135        158
        10         16         16        131        147
        11         10         14        128        142
        11         10         15        129        129
        11         11         13        142        132
        11         11         14        145        150
        11         11         15        151        161
        11         11         16        142        157
        11         11         17        132        139
        11         12         12        145        143
        11         12         13        155        172
        11         12         14        162        191
        11         12         15        164        194
        11         12         16        154        190
        11         12         17        147        156
        11         12         18        131        128
        11         13         11        131        142
        11         13         12        151        166
        11         13         13        164        182
        11         13         14        172        213
        11         13         15        172        229
        11         13         16        165        194
        11         13         17        153        166
        11         13         18        137        132
        11         14         11        133        150
        11         14         12        155        174
        11         14         13        167        192
        11         14         14        175        227
        11         14         15        175        211
        11         14         16        167        180
        11         14         17        156        166
        11         14         18        143        139
        11         15         11        133        133
        11         15         12        149        148
        11         15         13        163        167
        11         15         14        170        197
        11         15         15        170        209
        11         15         16        165        185
        11         15         17        156        157
        11         15         18        139        136
        11         16         12        141        135
        11         16         13        155        157
        11         16         14        160        196
        11         16         15        161        205
        11         16         16        156        190
        11         16         17        143        158
        11         16         18        131        136
        11         17         12        127        133
        11         17         13        137        142
        11         17         14        143        159
        11         17         15        145        177
        11         17         16        141        166
        11         17         17        134        139
        12         10         12        130        130
        12         10         13        144        130
        12         10         14        150        145
        12         10         15        150        136
        12         10         16        144        142
        12         10         17        135        127
        12         11         11        133        143
        12         11         12        152        142
        12         11         13        166        164
        12         11         14        172        156
        12         11         15        172        155
        12         11         16        166        153
        12         11         17        151        134
        12         11         18        136        142
        12         12         11        148        159
        12         12         12        168        176
        12         12         13        182        182
        12         12         14        189        204
        12         12         15        189        190
        12         12         16        181        175
        12         12         17        169        151
        12         12         18        151        151
        12         12         19        132        127
        12         13         10        130        136
        12         13         11        155        178
        12         13         12        178        215
        12         13         13        194        213
        12         13         14        204        220
        12         13         15        200        216
        12         13         16        192        197
        12         13         17        176        161
        12         13         18        157        163
        12         13         19        138        138
        12         14         10        132        138
        12         14         11        159        168
        12         14         12        178        195
        12         14         13        196        213
        12         14         14        201        234
        12         14         15        202        215
        12         14         16        195        210
        12         14         17        179        175
        12         14         18        160        144
        12         14         19        140        135
        12         15         10        129        140
        12         15         11        154        153
        12         15         12        177        189
        12         15         13        189        197
        12         15         14        197        233
        12         15         15        196        228
        12         15         16        189        212
        12         15         17        172        195
        12         15         18        158        152
        12         15         19        137        137
        12         16         11        143        137
        12         16         12        164        152
        12         16         13        178        180
        12         16         14        182        217
        12         16         15        185        248
        12         16         16        177        229
        12         16         17        164        189
        12         16         18        148        149
        12         16         19        132        136
        12         17         11        127        132
        12         17         12        147        135
        12         17         13        157        149
        12         17         14        164        180
        12         17         15        166        202
        12         17         16        158        186
        12         17         17        148        172
        12         17         18        135        142
        12         18         13        136        130
        12         18         14        142        149
        12         18         15        143        160
        12         18         16        137        146
        12         18         17        132        155
        13          9         13        135        137
        13          9         14        141        128
        13          9         15        142        139
        13          9         16        136        129
        13         10         11        129        130
        13         10         12        147        132
        13         10         13        161        151
        13         10         14        171        157
        13         10         15        167        149
        13         10         16        161        146
        13         10         17        150        143
        13         10         18        134        132
        13         11         11        151        159
        13         11         12        170        173
        13         11         13        189        167
        13         11         14        193        164
        13         11         15        193        161
        13         11         16        186        159
        13         11         17        173        150
        13         11         18        150        136
        13         11         19        130        134
        13         12         10        139        143
        13         12         11        167        178
        13         12         12        188        196
        13         12         13        208        216
        13         12         14        215        201
        13         12         15        211        181
        13         12         16        201        180
        13         12         17        186        151
        13         12         18        165        138
        13         12         19        144        142
        13         13         10        147        169
        13         13         11        175        203
        13         13         12        198        212
        13         13         13        215        240
        13         13         14        227        227
        13         13         15        222        208
        13         13         16        215        181
        13         13         17        196        165
        13         13         18        175        164
        13         13         19        152        134
        13         13         20        128        128
        13         14         10        147        155
        13         14         11        178        204
        13         14         12        201        236
        13         14         13        223        246
        13         14         14        230        253
        13         14         15        228        228
        13         14         16        216        189
        13         14         17        197        188
        13         14         18        177        179
        13         14         19        155        159
        13         14         20        132        128
        13         15         10        142        142
        13         15         11        170        180
        13         15         12        196        215
        13         15         13        211        215
        13         15         14        221        221
        13         15         15        221        230
        13         15         16        211        214
        13         15         17        193        205
        13         15         18        172        185
        13         15         19        150        165
        13         15         20        129        142
        13         16         10        132        131
        13         16         11        157        155
        13         16         12        180        176
        13         16         13        196        188
        13         16         14        203        203
        13         16         15        204        228
        13         16         16        196        224
        13         16         17        179        207
        13         16         18        162        187
        13         16         19        142        156
        13         17         11        140        127
        13         17         12        158        148
        13         17         13        175        155
        13         17         14        184        174
        13         17         15        183        205
        13         17         16        176        198
        13         17         17        163        190
        13         17         18        148        169
        13         17         19        131        151
        13         18         12        136        129
        13         18         13        150        133
        13         18         14        156        148
        13         18         15        155        164
        13         18         16        151        170
        13         18         17        142        169
        13         18         18        128        152
        13         19         14        128        135
        13         19         15        132        138
        13         19         16        127        132
        14          9         12        133        139
        14          9         13        146        131
        14          9         14        152        137
        14          9         15        153        144
        14          9         16        146        127
        14          9         17        135        134
        14         10         11        140        140
        14         10         12        159        149
        14         10         13        175        159
        14         10         14        181        156
        14         10         15        182        145
        14         10         16        171        141
        14         10         17        159        133
        14         10         18        142        134
        14         11         10        137        140
        14         11         11        164        165
        14         11         12        185        177
        14         11         13        203        187
        14         11         14        209        168
        14         11         15        209        156
        14         11         16        201        160
        14         11         17        182        144
        14         11         18        162        142
        14         11         19        139        137
        14         12         10        150        151
        14         12         11        182        196
        14         12         12        205        211
        14         12         13        224        199
        14         12         14        229        203
        14         12         15        233        178
        14         12         16        216        155
        14         12         17        199        164
        14         12         18        177        155
        14         12         19        151        138
        14         12         20        127        127
        14         13         10        158        173
        14         13         11        191        205
        14         13         12        217        237
        14         13         13        237        242
        14         13         14        245        221
        14         13         15        244        188
        14         13         16        229        178
        14         13         17        213        173
        14         13         18        186        158
        14         13         19        163        154
        14         13         20        136        128
        14         14         10        161        157
        14         14         11        192        193
        14         14         12        219        244
        14         14         13        238        238
        14         14         14        245        228
        14         14         15        245        219
        14         14         16        232        211
        14         14         17        210        210
        14         14         18        186        212
        14         14         19        161        175
        14         14         20        140        138
        14         15         10        153        141
        14         15         11        184        184
        14         15         12        210        213
        14         15         13        228        223
        14         15         14        238        224
        14         15         15        231        224
        14         15         16        224        224
        14         15         17        205        233
        14         15         18        180        230
        14         15         19        158        195
        14         15         20        134        143
        14         16         10        141        135
        14         16         11        168        152
        14         16         12        192        180
        14         16         13        211        198
        14         16         14        221        197
        14         16         15        217        209
        14         16         16        208        214
        14         16         17        194        241
        14         16         18        174        237
        14         16         19        148        179
        14         16         20        127        145
        14         17         11        149        146
        14         17         12        170        155
        14         17         13        188        157
        14         17         14        193        167
        14         17         15        196        185
        14         17         16        185        191
        14         17         17        172        195
        14         17         18        153        181
        14         17         19        136        168
        14         18         12        142        131
        14         18         13        156        141
        14         18         14        167        147
        14         18         15        167        152
        14         18         16        160        158
        14         18         17        149        173
        14         18         18        136        163
        14         19         13        130        128
        14         19         14        134        134
        14         19         15        136        134
        14         19         16        134        134
        15          8         14        127        127
        15          9         12        138        146
        15          9         13        153        144
        15          9         14        157        158
        15          9         15        157        151
        15          9         16        151        134
        15          9         17        138        127
        15          9         18        128        133
        15         10         11        149        134
        15         10         12        170        158
        15         10         13        181        162
        15         10         14        190        175
        15         10         15        187        172
        15         10         16        181        155
        15         10         17        165        147
        15         10         18        148        130
        15         10         19        129        127
        15         11         10        141        132
        15         11         11        172        161
        15         11         12        195        172
        15         11         13        211        176
        15         11         14        217        175
        15         11         15        219        181
        15         11         16        207        148
        15         11         17        188        153
        15         11         18        168        148
        15         11         19        144        130
        15         12         10        157        151
        15         12         11        185        193
        15         12         12        215        210
        15         12         13        232        212
        15         12         14        237        189
        15         12         15        239        181
        15         12         16        228        167
        15         12         17        203        154
        15         12         18        181        147
        15         12         19        157        144
        15         12         20        132        128
        15         13          9        129        130
        15         13         10        166        158
        15         13         11        197        197
        15         13         12        224        217
        15         13         13        247        231
        15         13         14        255        193
        15         13         15        250        187
        15         13         16        238        181
        15         13         17        215        182
        15         13         18        190        168
        15         13         19        166        158
        15         13         20        140        141
        15         14          9        130        142
        15         14         10        166        168
        15         14         11        197        187
        15         14         12        228        222
        15         14         13        246        236
        15         14         14        252        194
        15         14         15        253        209
        15         14         16        239        203
        15         14         17        218        218
        15         14         18        194        234
        15         14         19        166        186
        15         14         20        142        142
        15         15         10        157        151
        15         15         11        189        178
        15         15         12        216        187
        15         15         13        236        225
        15         15         14        243        211
        15         15         15        242        211
        15         15         16        230        238
        15         15         17        211        239
        15         15         18        187        250
        15         15         19        161        207
        15         15         20        137        162
        15         16         10        143        140
        15         16         11        171        166
        15         16         12        198        172
        15         16         13        215        188
        15         16         14        221        205
        15         16         15        225        215
        15         16         16        209        224
        15         16         17        194        247
        15         16         18        174        221
        15         16         19        151        195
        15         16         20        128        144
        15         17         11        153        137
        15         17         12        173        156
        15         17         13        189        178
        15         17         14        197        185
        15         17         15        199        193
        15         17         16        188        196
        15         17         17        176        204
        15         17         18        158        190
        15         17         19        140        161
        15         18         11        129        129
        15         18         12        148        133
        15         18         13        159        156
        15         18         14        166        148
        15         18         15        169        160
        15         18         16        163        166
        15         18         17        151        170
        15         18         18        137        166
        15         19         13        130        129
        15         19         14        137        132
        15         19         15        139        129
        15         19         16        136        136
        15         19         17        129        144
        16          8         14        127        138
        16          8         15        128        137
        16          9         12        139        153
        16          9         13        153        178
        16          9         14        158        170
        16          9         15        158        176
        16          9         16        149        154
        16          9         17        137        130
        16         10         11        146        132
        16         10         12        168        148
        16         10         13        185        190
        16         10         14        189        205
        16         10         15        190        186
        16         10         16        181        158
        16         10         17        168        139
        16         10         18        146        140
        16         10         19        127        133
        16         11         10        143        131
        16         11         11        168        142
        16         11         12        194        175
        16         11         13        212        201
        16         11         14        219        194
        16         11         15        215        186
        16         11         16        207        172
        16         11         17        186        156
        16         11         18        166        137
        16         11         19        141        132
        16         12         10        154        137
        16         12         11        187        164
        16         12         12        213        176
        16         12         13        230        183
        16         12         14        241        178
        16         12         15        237        189
        16         12         16        224        165
        16         12         17        203        161
        16         12         18        180        147
        16         12         19        154        140
        16         12         20        132        135
        16         13          9        130        136
        16         13         10        162        144
        16         13         11        193        181
        16         13         12        221        189
        16         13         13        245        196
        16         13         14        250        196
        16         13         15        247        192
        16         13         16        236        179
        16         13         17        214        178
        16         13         18        187        170
        16         13         19        165        147
        16         13         20        134        141
        16         14          9        130        140
        16         14         10        163        148
        16         14         11        197        186
        16         14         12        222        199
        16         14         13        240        195
        16         14         14        250        200
        16         14         15        248        207
        16         14         16        234        217
        16         14         17        213        229
        16         14         18        190        215
        16         14         19        158        179
        16         14         20        136        148
        16         15         10        154        145
        16         15         11        186        166
        16         15         12        214        189
        16         15         13        229        194
        16         15         14        238        221
        16         15         15        236        221
        16         15         16        228        243
        16         15         17        210        236
        16         15         18        183        239
        16         15         19        159        197
        16         15         20        133        137
        16         16         10        141        131
        16         16         11        169        145
        16         16         12        195        184
        16         16         13        209        198
        16         16         14        221        216
        16         16         15        218        236
        16         16         16        209        245
        16         16         17        190        245
        16         16         18        171        228
        16         16         19        152        203
        16         16         20        129        138
        16         17         11        148        134
        16         17         12        169        169
        16         17         13        187        187
        16         17         14        191        213
        16         17         15        193        211
        16         17         16        185        218
        16         17         17        168        209
        16         17         18        151        212
        16         17         19        136        166
        16         18         12        143        146
        16         18         13        155        166
        16         18         14        164        164
        16         18         15        163        167
        16         18         16        156        177
        16         18         17        148        158
        16         18         18        135        153
        16         19         13        128        132
        16         19         14        136        132
        16         19         15        138        136
        16         19         16        133        133
        17          9         12        132        150
        17          9         13        146        179
        17          9         14        152        186
        17          9         15        151        173
        17          9         16        145        142
        17          9         17        131        140
        17         10         11        142        130
        17         10         12        160        166
        17         10         13        176        203
        17         10         14        180        219
        17         10         15        181        198
        17         10         16        172        172
        17         10         17        159        137
        17         10         18        138        131
        17         11         10        134        137
        17         11         11        160        152
        17         11         12        184        161
        17         11         13        200        183
        17         11         14        206        196
        17         11         15        205        185
        17         11         16        194        160
        17         11         17        178        149
        17         11         18        155        144
        17         11         19        137        136
        17         12         10        148        132
        17         12         11        176        148
        17         12         12        203        166
        17         12         13        220        180
        17         12         14        229        189
        17         12         15        224        202
        17         12         16        212        171
        17         12         17        194        147
        17         12         18        169        150
        17         12         19        148        138
        17         12         20        127        127
        17         13         10        155        145
        17         13         11        186        153
        17         13         12        212        165
        17         13         13        229        187
        17         13         14        236        184
        17         13         15        233        194
        17         13         16        221        180
        17         13         17        203        181
        17         13         18        179        164
        17         13         19        155        137
        17         13         20        130        127
        17         14         10        156        139
        17         14         11        181        159
        17         14         12        212        166
        17         14         13        228        194
        17         14         14        240        215
        17         14         15        234        213
        17         14         16        224        230
        17         14         17        205        238
        17         14         18        179        201
        17         14         19        155        148
        17         14         20        132        131
        17         15         10        146        129
        17         15         11        175        145
        17         15         12        198        186
        17         15         13        213        200
        17         15         14        227        228
        17         15         15        225        240
        17         15         16        213        252
        17         15         17        199        247
        17         15         18        174        216
        17         15         19        151        170
        17         15         20        129        141
        17         16         10        132        128
        17         16         11        160        141
        17         16         12        181        161
        17         16         13        195        206
        17         16         14        205        229
        17         16         15        205        250
        17         16         16        197        255
        17         16         17        179        245
        17         16         18        162        224
        17         16         19        138        165
        17         17         11        138        143
        17         17         12        158        164
        17         17         13        173        181
        17         17         14        183        209
        17         17         15        180        222
        17         17         16        173        232
        17         17         17        163        225
        17         17         18        144        187
        17         17         19        129        148
        17         18         12        133        136
        17         18         13        146        162
        17         18         14        152        163
        17         18         15        155        163
        17         18         16        149        165
        17         18         17        138        167
        17         18         18        127        158
        18          9         13        133        165
        18          9         14        138        164
        18          9         15        140        176
        18          9         16        132        147
        18         10         11        128        133
        18         10         12        148        143
        18         10         13        161        182
        18         10         14        165        185
        18         10         15        166        182
        18         10         16        156        156
        18         10         17        145        131
        18         10         18        128        131
        18         11         11        147        132
        18         11         12        168        161
        18         11         13        180        172
        18         11         14        187        187
        18         11         15        190        182
        18         11         16        182        151
        18         11         17        161        147
        18         11         18        145        129
        18         12         10        135        135
        18         12         11        161        133
        18         12         12        185        158
        18         12         13        198        168
        18         12         14        207        168
        18         12         15        205        177
        18         12         16        195        161
        18         12         17        178        146
        18         12         18        156        146
        18         12         19        135        128
        18         13         10        141        130
        18         13         11        165        149
        18         13         12        194        157
        18         13         13        210        159
        18         13         14        215        172
        18         13         15        213        183
        18         13         16        202        186
        18         13         17        187        167
        18         13         18        164        156
        18         13         19        143        128
        18         14         10        140        137
        18         14         11        167        148
        18         14         12        193        157
        18         14         13        211        181
        18         14         14        216        193
        18         14         15        212        219
        18         14         16        204        215
        18         14         17        184        205
        18         14         18        166        172
        18         14         19        141        140
        18         15         10        133        136
        18         15         11        158        146
        18         15         12        182        171
        18         15         13        196        185
        18         15         14        203        203
        18         15         15        202        245
        18         15         16        195        229
        18         15         17        178        232
        18         15         18        159        197
        18         15         19        139        139
        18         16         11        145        140
        18         16         12        164        166
        18         16         13        181        196
        18         16         14        186        211
        18         16         15        187        238
        18         16         16        178        250
        18         16         17        165        237
        18         16         18        147        181
        18         16         19        129        150
        18         17         11        128        136
        18         17         12        144        147
        18         17         13        158        170
        18         17         14        165        191
        18         17         15        166        199
        18         17         16        157        210
        18         17         17        147        194
        18         17         18        134        174
        18         18         13        132        142
        18         18         14        138        160
        18         18         15        142        163
        18         18         16        137        151
        18         18         17        127        146
        19         10         12        128        132
        19         10         13        138        140
        19         10         14        145        156
        19         10         15        146        158
        19         10         16        139        142
        19         10         17        130        129
        19         11         11        130        127
        19         11         12        148        132
        19         11         13        161        152
        19         11         14        166        159
        19         11         15        165        142
        19         11         16        156        146
        19         11         17        147        138
        19         11         18        128        128
        19         12         11        140        128
        19         12         12        159        147
        19         12         13        173        152
        19         12         14        181        162
        19         12         15        179        160
        19         12         16        170        144
        19         12         17        159        135
        19         12         18        139        129
        19         13         11        146        139
        19         13         12        166        145
        19         13         13        180        155
        19         13         14        191        186
        19         13         15        187        175
        19         13         16        176        168
        19         13         17        166        165
        19         13         18        144        135
        19         14         11        145        129
        19         14         12        165        144
        19         14         13        180        153
        19         14         14        186        165
        19         14         15        185        185
        19         14         16        178        202
        19         14         17        165        179
        19         14         18        147        159
        19         14         19        127        137
        19         15         11        139        141
        19         15         12        158        154
        19         15         13        172        160
        19         15         14        180        192
        19         15         15        179        201
        19         15         16        172        221
        19         15         17        159        221
        19         15         18        142        157
        19         16         12        142        151
        19         16         13        155        169
        19         16         14        161        170
        19         16         15        164        193
        19         16         16        157        208
        19         16         17        144        193
        19         16         18        132        156
        19         17         13        135        151
        19         17         14        142        155
        19         17         15        144        172
        19         17         16        140        165
        19         17         17        131        162
        20         11         13        133        128
        20         11         14        137        132
        20         11         15        140        132
        20         11         16        132        129
        20         12         12        134        127
        20         12         13        146        145
        20         12         14        154        130
        20         12         15        152        130
        20         12         16        142        142
        20         12         17        131        129
        20         13         12        138        128
        20         13         13        153        128
        20         13         14        160        139
        20         13         15        155        145
        20         13         16        151        143
        20         13         17        139        139
        20         14         12        137        138
        20         14         13        152        135
        20         14         14        156        142
        20         14         15        156        163
        20         14         16        150        150
        20         14         17        139        141
        20         15         12        131        131
        20         15         13        142        141
        20         15         14        151        155
        20         15         15        149        153
        20         15         16        145        163
        20         15         17        134        151
        20         16         13        130        132
        20         16         14        136        155
        20         16         15        137        144
        20         16         16        131        161
        21         13         14        127        127
        21         13         15        127        127
        21         14         14        128        133


# object number: 002 --- object voxels: 0609
# ====================================================
#        x          y          z   HOM-gray   HET-gray
        10         17         14        128        138
        10         18         14        128        128
        11         15         14        129        133
        11         16         12        128        156
        11         16         13        140        149
        11         16         14        144        134
        11         16         15        141        130
        11         16         16        131        129
        11         17         12        141        143
        11         17         13        152        161
        11         17         14        154        159
        11         17         15        151        141
        11         17         16        138        141
        11         18         12        138        155
        11         18         13        150        180
        11         18         14        156        157
        11         18         15        156        145
        11         18         16        142        134
        11         19         12        133        161
        11         19         13        146        184
        11         19         14        151        174
        11         19         15        147        162
        11         19         16        133        158
        11         20         13        131        167
        11         20         14        135        160
        11         20         15        132        168
        12         15         12        132        149
        12         15         13        142        148
        12         15         14        148        134
        12         15         15        144        130
        12         15         16        134        128
        12         16         11        129        144
        12         16         12        149        162
        12         16         13        162        162
        12         16         14        166        160
        12         16         15        162        136
        12         16         16        149        142
        12         16         17        131        128
        12         17         11        138        159
        12         17         12        160        184
        12         17         13        174        189
        12         17         14        176        165
        12         17         15        179        158
        12         17         16        164        137
        12         17         17        142        132
        12         18         11        143        166
        12         18         12        165        200
        12         18         13        176        191
        12         18         14        184        204
        12         18         15        179        179
        12         18         16        168        168
        12         18         17        146        143
        12         19         11        136        173
        12         19         12        158        205
        12         19         13        172        216
        12         19         14        180        222
        12         19         15        174        208
        12         19         16        159        173
        12         19         17        140        154
        12         20         12        146        176
        12         20         13        159        218
        12         20         14        165        209
        12         20         15        161        211
        12         20         16        146        181
        12         20         17        127        154
        12         21         13        138        173
        12         21         14        142        182
        12         21         15        139        180
        12         21         16        127        176
        13         14         13        130        130
        13         14         14        136        143
        13         14         15        131        134
        13         15         12        146        162
        13         15         13        160        159
        13         15         14        163        143
        13         15         15        159        141
        13         15         16        145        145
        13         16         11        145        195
        13         16         12        168        184
        13         16         13        181        191
        13         16         14        189        187
        13         16         15        183        144
        13         16         16        169        142
        13         16         17        148        129
        13         17         10        129        152
        13         17         11        157        187
        13         17         12        183        213
        13         17         13        200        214
        13         17         14        207        196
        13         17         15        198        174
        13         17         16        180        159
        13         17         17        159        132
        13         17         18        130        132
        13         18         10        133        168
        13         18         11        162        193
        13         18         12        186        229
        13         18         13        200        226
        13         18         14        211        207
        13         18         15        205        195
        13         18         16        189        163
        13         18         17        163        138
        13         18         18        134        142
        13         19         10        132        150
        13         19         11        158        202
        13         19         12        181        229
        13         19         13        199        250
        13         19         14        203        242
        13         19         15        202        214
        13         19         16        182        198
        13         19         17        159        161
        13         19         18        129        144
        13         20         11        146        172
        13         20         12        169        215
        13         20         13        185        227
        13         20         14        191        238
        13         20         15        185        232
        13         20         16        171        209
        13         20         17        147        164
        13         21         11        127        160
        13         21         12        148        181
        13         21         13        162        183
        13         21         14        165        202
        13         21         15        161        210
        13         21         16        146        183
        13         22         13        133        145
        13         22         14        136        147
        13         22         15        133        169
        14         14         12        128        148
        14         14         13        138        130
        14         14         14        141        146
        14         14         15        138        138
        14         14         16        128        131
        14         15         11        134        157
        14         15         12        155        163
        14         15         13        170        183
        14         15         14        174        147
        14         15         15        170        146
        14         15         16        154        139
        14         15         17        135        141
        14         16         10        127        150
        14         16         11        154        190
        14         16         12        181        206
        14         16         13        199        199
        14         16         14        207        176
        14         16         15        195        163
        14         16         16        180        150
        14         16         17        157        132
        14         16         18        128        141
        14         17         10        141        168
        14         17         11        173        211
        14         17         12        196        223
        14         17         13        218        218
        14         17         14        222        209
        14         17         15        218        180
        14         17         16        200        162
        14         17         17        172        148
        14         17         18        143        128
        14         18         10        146        168
        14         18         11        180        224
        14         18         12        209        219
        14         18         13        224        248
        14         18         14        232        211
        14         18         15        222        189
        14         18         16        210        165
        14         18         17        179        142
        14         18         18        145        127
        14         19         10        143        168
        14         19         11        174        205
        14         19         12        201        232
        14         19         13        223        242
        14         19         14        232        238
        14         19         15        222        222
        14         19         16        206        180
        14         19         17        178        156
        14         19         18        144        131
        14         20         10        135        155
        14         20         11        168        204
        14         20         12        191        224
        14         20         13        209        218
        14         20         14        210        233
        14         20         15        211        205
        14         20         16        189        200
        14         20         17        167        167
        14         20         18        133        133
        14         21         11        145        180
        14         21         12        167        188
        14         21         13        184        201
        14         21         14        187        207
        14         21         15        184        206
        14         21         16        168        179
        14         21         17        144        157
        14         22         12        138        162
        14         22         13        151        166
        14         22         14        155        155
        14         22         15        150        156
        14         22         16        140        140
        15         14         12        129        135
        15         14         13        144        127
        15         14         14        146        129
        15         14         15        141        136
        15         14         16        130        127
        15         15         11        142        166
        15         15         12        162        163
        15         15         13        174        174
        15         15         14        180        146
        15         15         15        174        159
        15         15         16        161        148
        15         15         17        140        140
        15         16         10        136        155
        15         16         11        161        182
        15         16         12        189        200
        15         16         13        206        195
        15         16         14        216        173
        15         16         15        206        161
        15         16         16        190        146
        15         16         17        161        133
        15         16         18        133        136
        15         17         10        149        166
        15         17         11        180        205
        15         17         12        211        211
        15         17         13        227        214
        15         17         14        238        200
        15         17         15        229        164
        15         17         16        212        163
        15         17         17        184        149
        15         17         18        148        131
        15         18         10        155        168
        15         18         11        192        196
        15         18         12        220        238
        15         18         13        240        240
        15         18         14        248        217
        15         18         15        242        192
        15         18         16        222        157
        15         18         17        191        161
        15         18         18        154        154
        15         19         10        157        190
        15         19         11        190        222
        15         19         12        219        242
        15         19         13        239        239
        15         19         14        247        229
        15         19         15        238        208
        15         19         16        220        181
        15         19         17        189        165
        15         19         18        156        136
        15         20         10        144        183
        15         20         11        175        215
        15         20         12        205        237
        15         20         13        222        245
        15         20         14        232        225
        15         20         15        226        191
        15         20         16        205        180
        15         20         17        177        174
        15         20         18        143        142
        15         21         10        127        173
        15         21         11        156        191
        15         21         12        181        210
        15         21         13        198        220
        15         21         14        209        205
        15         21         15        200        174
        15         21         16        184        162
        15         21         17        156        161
        15         21         18        128        146
        15         22         11        132        161
        15         22         12        150        169
        15         22         13        168        170
        15         22         14        171        170
        15         22         15        168        146
        15         22         16        153        149
        15         22         17        133        133
        15         23         13        131        146
        15         23         14        135        141
        15         23         15        130        127
        16         14         12        128        131
        16         14         13        141        146
        16         14         14        143        138
        16         14         15        140        135
        16         14         16        127        127
        16         15         11        140        155
        16         15         12        161        156
        16         15         13        174        151
        16         15         14        180        146
        16         15         15        173        140
        16         15         16        161        132
        16         15         17        137        138
        16         16         10        135        158
        16         16         11        165        159
        16         16         12        187        171
        16         16         13        204        186
        16         16         14        217        177
        16         16         15        207        171
        16         16         16        188        145
        16         16         17        163        132
        16         16         18        136        127
        16         17         10        152        164
        16         17         11        184        187
        16         17         12        211        190
        16         17         13        233        208
        16         17         14        242        184
        16         17         15        232        171
        16         17         16        212        157
        16         17         17        185        142
        16         17         18        149        146
        16         18         10        159        181
        16         18         11        194        203
        16         18         12        229        229
        16         18         13        251        234
        16         18         14        254        211
        16         18         15        251        191
        16         18         16        227        164
        16         18         17        195        168
        16         18         18        157        140
        16         19         10        159        196
        16         19         11        198        254
        16         19         12        225        255
        16         19         13        251        251
        16         19         14        255        234
        16         19         15        249        200
        16         19         16        224        188
        16         19         17        196        194
        16         19         18        159        195
        16         20         10        149        212
        16         20         11        183        247
        16         20         12        209        251
        16         20         13        237        243
        16         20         14        242        222
        16         20         15        236        207
        16         20         16        215        209
        16         20         17        186        209
        16         20         18        149        181
        16         21         10        136        194
        16         21         11        164        206
        16         21         12        194        222
        16         21         13        209        227
        16         21         14        217        190
        16         21         15        209        186
        16         21         16        191        184
        16         21         17        165        180
        16         21         18        136        158
        16         22         11        137        179
        16         22         12        160        181
        16         22         13        176        174
        16         22         14        181        159
        16         22         15        174        166
        16         22         16        159        150
        16         22         17        138        140
        16         23         12        127        138
        16         23         13        139        136
        16         23         14        143        127
        16         23         15        141        131
        16         23         16        127        141
        17         14         13        134        130
        17         14         14        137        132
        17         14         15        132        131
        17         15         11        136        131
        17         15         12        153        148
        17         15         13        169        142
        17         15         14        173        160
        17         15         15        169        135
        17         15         16        155        144
        17         15         17        130        138
        17         16         10        130        142
        17         16         11        159        147
        17         16         12        185        176
        17         16         13        200        156
        17         16         14        208        161
        17         16         15        204        157
        17         16         16        183        137
        17         16         17        157        153
        17         16         18        128        128
        17         17         10        146        161
        17         17         11        180        184
        17         17         12        204        188
        17         17         13        229        204
        17         17         14        234        183
        17         17         15        229        163
        17         17         16        208        170
        17         17         17        179        159
        17         17         18        145        140
        17         18         10        157        179
        17         18         11        191        208
        17         18         12        223        235
        17         18         13        243        232
        17         18         14        250        217
        17         18         15        244        189
        17         18         16        222        183
        17         18         17        190        173
        17         18         18        155        146
        17         19         10        158        211
        17         19         11        195        236
        17         19         12        226        245
        17         19         13        245        249
        17         19         14        255        231
        17         19         15        245        200
        17         19         16        224        198
        17         19         17        191        209
        17         19         18        160        179
        17         20         10        149        220
        17         20         11        183        255
        17         20         12        215        232
        17         20         13        234        242
        17         20         14        242        229
        17         20         15        232        210
        17         20         16        214        223
        17         20         17        187        219
        17         20         18        152        204
        17         21         10        134        211
        17         21         11        161        230
        17         21         12        190        244
        17         21         13        211        223
        17         21         14        214        199
        17         21         15        211        185
        17         21         16        195        189
        17         21         17        164        192
        17         21         18        136        177
        17         22         11        138        183
        17         22         12        163        185
        17         22         13        174        189
        17         22         14        185        186
        17         22         15        176        149
        17         22         16        163        149
        17         22         17        140        147
        17         23         12        129        157
        17         23         13        139        169
        17         23         14        145        135
        17         23         15        142        131
        17         23         16        131        136
        18         15         12        141        141
        18         15         13        154        131
        18         15         14        159        136
        18         15         15        153        133
        18         15         16        142        140
        18         16         11        149        134
        18         16         12        172        141
        18         16         13        185        166
        18         16         14        191        146
        18         16         15        186        146
        18         16         16        170        130
        18         16         17        146        130
        18         17         10        135        155
        18         17         11        166        153
        18         17         12        193        176
        18         17         13        212        182
        18         17         14        218        184
        18         17         15        213        169
        18         17         16        196        145
        18         17         17        168        148
        18         17         18        134        140
        18         18         10        146        159
        18         18         11        180        191
        18         18         12        208        203
        18         18         13        230        212
        18         18         14        235        196
        18         18         15        230        188
        18         18         16        212        165
        18         18         17        183        159
        18         18         18        146        143
        18         19         10        148        180
        18         19         11        181        224
        18         19         12        209        232
        18         19         13        233        233
        18         19         14        238        211
        18         19         15        231        186
        18         19         16        214        191
        18         19         17        183        180
        18         19         18        147        175
        18         20         10        141        200
        18         20         11        173        222
        18         20         12        202        251
        18         20         13        223        230
        18         20         14        229        223
        18         20         15        223        207
        18         20         16        204        190
        18         20         17        176        209
        18         20         18        142        174
        18         21         10        127        185
        18         21         11        156        212
        18         21         12        182        212
        18         21         13        200        226
        18         21         14        205        185
        18         21         15        203        164
        18         21         16        187        174
        18         21         17        160        180
        18         21         18        127        158
        18         22         11        133        174
        18         22         12        157        181
        18         22         13        168        178
        18         22         14        176        159
        18         22         15        168        140
        18         22         16        158        136
        18         22         17        138        133
        18         23         13        131        144
        18         23         14        140        140
        18         23         15        137        129
        19         15         13        134        143
        19         15         14        138        138
        19         15         15        137        139
        19         16         11        128        136
        19         16         12        148        137
        19         16         13        163        137
        19         16         14        171        149
        19         16         15        162        135
        19         16         16        152        130
        19         16         17        130        128
        19         17         11        149        151
        19         17         12        171        156
        19         17         13        190        161
        19         17         14        196        170
        19         17         15        188        157
        19         17         16        174        129
        19         17         17        149        146
        19         18         10        130        137
        19         18         11        159        152
        19         18         12        183        176
        19         18         13        205        178
        19         18         14        211        198
        19         18         15        207        168
        19         18         16        188        146
        19         18         17        162        138
        19         18         18        131        127
        19         19         10        132        151
        19         19         11        164        185
        19         19         12        188        186
        19         19         13        208        203
        19         19         14        219        185
        19         19         15        210        159
        19         19         16        192        160
        19         19         17        166        159
        19         19         18        134        129
        19         20         11        158        180
        19         20         12        181        187
        19         20         13        200        183
        19         20         14        211        181
        19         20         15        203        172
        19         20         16        186        156
        19         20         17        159        157
        19         20         18        129        134
        19         21         11        142        165
        19         21         12        164        172
        19         21         13        180        163
        19         21         14        186        174
        19         21         15        182        149
        19         21         16        166        142
        19         21         17        146        157
        19         22         12        141        146
        19         22         13        154        140
        19         22         14        159        154
        19         22         15        155        143
        19         22         16        142        132
        19         23         14        127        127
        20         16         12        128        127
        20         16         13        140        142
        20         16         14        138        129
        20         16         15        137        137
        20         16         16        127        136
        20         17         12        146        133
        20         17         13        161        149
        20         17         14        166        152
        20         17         15        159        132
        20         17         16        147        144
        20         18         11        136        134
        20         18         12        157        139
        20         18         13        173        157
        20         18         14        179        171
        20         18         15        177        135
        20         18         16        158        133
        20         18         17        138        142
        20         19         11        140        147
        20         19         12        163        146
        20         19         13        178        159
        20         19         14        184        159
        20         19         15        180        145
        20         19         16        166        140
        20         19         17        142        127
        20         20         11        133        153
        20         20         12        157        158
        20         20         13        170        154
        20         20         14        181        149
        20         20         15        173        138
        20         20         16        157        144
        20         20         17        136        133
        20         21         12        143        134
        20         21         13        157        138
        20         21         14        161        154
        20         21         15        156        152
        20         21         16        146        133
        20         22         13        132        131
        20         22         14        138        130
        20         22         15        137        127
        21         17         13        128        128
        21         17         14        131        136
        21         17         15        132        142
        21         18         12        127        127
        21         18         13        140        138
        21         18         14        143        138
        21         18         15        142        132
        21         18         16        128        128
        21         19         12        131        137
        21         19         13        144        138
        21         19         14        150        134
        21         19         15        147        143
        21         19         16        134        128
        21         20         12        127        127
        21         20         13        140        141
        21         20         14        146        141
        21         20         15        141        128
        21         20         16        132        128
        21         21         13        127        127
        21         21         14        132        128
        21         21         15        130        128


# object number: 003 --- object voxels: 2840
# ====================================================
#        x          y          z   HOM-gray   HET-gray
        12         11         17        127        142
        12         11         18        128        159
        12         12         15        127        127
        12         12         16        130        142
        12         12         17        133        134
        12         12         18        135        158
        12         12         19        132        157
        12         13         14        128        128
        12         13         15        130        131
        12         13         16        136        139
        12         13         17        139        134
        12         13         18        136        140
        12         13         19        135        142
        12         13         20        133        148
        12         14         14        130        133
        12         14         15        132        129
        12         14         16        138        132
        12         14         17        140        148
        12         14         18        140        144
        12         14         19        138        144
        12         14         20        134        138
        12         14         21        128        137
        12         15         15        131        139
        12         15         16        137        142
        12         15         17        138        136
        12         15         18        140        135
        12         15         19        137        134
        12         15         20        134        131
        12         16         15        128        130
        12         16         16        132        134
        12         16         17        133        136
        12         16         18        134        147
        12         16         19        132        135
        12         16         20        128        128
        12         17         17        128        147
        12         17         18        130        137
        13          9         18        127        156
        13         10         14        127        129
        13         10         15        130        136
        13         10         16        136        145
        13         10         17        138        140
        13         10         18        138        160
        13         10         19        135        162
        13         10         20        130        156
        13         11         13        127        155
        13         11         14        137        150
        13         11         15        142        160
        13         11         16        143        141
        13         11         17        147        151
        13         11         18        146        164
        13         11         19        144        169
        13         11         20        143        161
        13         11         21        135        150
        13         12         13        133        158
        13         12         14        142        156
        13         12         15        146        150
        13         12         16        151        155
        13         12         17        154        146
        13         12         18        152        161
        13         12         19        151        174
        13         12         20        148        167
        13         12         21        143        157
        13         12         22        134        144
        13         13         12        128        161
        13         13         13        135        165
        13         13         14        146        158
        13         13         15        151        151
        13         13         16        157        144
        13         13         17        157        152
        13         13         18        155        156
        13         13         19        155        147
        13         13         20        155        160
        13         13         21        148        141
        13         13         22        138        127
        13         13         23        128        128
        13         14         12        128        151
        13         14         13        136        158
        13         14         14        147        152
        13         14         15        153        140
        13         14         16        155        150
        13         14         17        157        161
        13         14         18        160        150
        13         14         19        160        151
        13         14         20        154        139
        13         14         21        147        139
        13         14         22        139        129
        13         14         23        130        128
        13         15         13        137        141
        13         15         14        145        148
        13         15         15        151        140
        13         15         16        154        156
        13         15         17        158        154
        13         15         18        159        170
        13         15         19        156        145
        13         15         20        154        146
        13         15         21        148        136
        13         15         22        141        129
        13         15         23        129        130
        13         16         13        132        134
        13         16         14        142        142
        13         16         15        148        136
        13         16         16        151        146
        13         16         17        155        165
        13         16         18        156        163
        13         16         19        153        152
        13         16         20        147        138
        13         16         21        147        130
        13         16         22        136        133
        13         16         23        127        132
        13         17         14        134        139
        13         17         15        140        140
        13         17         16        148        148
        13         17         17        146        159
        13         17         18        148        158
        13         17         19        150        139
        13         17         20        144        132
        13         17         21        139        133
        13         17         22        133        131
        13         18         15        132        142
        13         18         16        137        139
        13         18         17        139        151
        13         18         18        141        150
        13         18         19        140        138
        13         18         20        136        132
        13         18         21        131        128
        13         19         17        128        136
        13         19         18        128        142
        13         19         19        127        127
        13         19         20        128        133
        14          8         16        129        135
        14          8         17        129        133
        14          8         18        129        135
        14          9         14        130        127
        14          9         15        134        128
        14          9         16        139        135
        14          9         17        142        142
        14          9         18        140        157
        14          9         19        142        161
        14          9         20        137        139
        14          9         21        129        149
        14         10         13        134        153
        14         10         14        140        152
        14         10         15        150        135
        14         10         16        152        142
        14         10         17        156        155
        14         10         18        157        170
        14         10         19        152        166
        14         10         20        149        155
        14         10         21        143        158
        14         10         22        132        140
        14         11         12        130        181
        14         11         13        142        175
        14         11         14        150        176
        14         11         15        157        153
        14         11         16        167        157
        14         11         17        168        191
        14         11         18        165        180
        14         11         19        165        173
        14         11         20        160        179
        14         11         21        152        165
        14         11         22        144        145
        14         11         23        132        139
        14         12         12        136        189
        14         12         13        149        205
        14         12         14        158        205
        14         12         15        167        171
        14         12         16        171        161
        14         12         17        173        155
        14         12         18        171        176
        14         12         19        175        175
        14         12         20        168        167
        14         12         21        159        157
        14         12         22        151        135
        14         12         23        141        141
        14         12         24        127        134
        14         13         11        131        150
        14         13         12        141        191
        14         13         13        154        222
        14         13         14        162        188
        14         13         15        169        178
        14         13         16        177        153
        14         13         17        179        159
        14         13         18        179        175
        14         13         19        176        176
        14         13         20        175        164
        14         13         21        164        143
        14         13         22        157        141
        14         13         23        146        128
        14         13         24        133        133
        14         14         11        131        137
        14         14         12        142        167
        14         14         13        154        184
        14         14         14        161        184
        14         14         15        171        166
        14         14         16        178        161
        14         14         17        180        175
        14         14         18        182        180
        14         14         19        181        174
        14         14         20        174        143
        14         14         21        171        134
        14         14         22        159        141
        14         14         23        147        135
        14         14         24        136        129
        14         15         11        130        128
        14         15         12        142        141
        14         15         13        151        146
        14         15         14        161        158
        14         15         15        170        152
        14         15         16        177        174
        14         15         17        176        166
        14         15         18        181        181
        14         15         19        178        160
        14         15         20        175        162
        14         15         21        165        142
        14         15         22        158        129
        14         15         23        147        127
        14         15         24        136        128
        14         16         11        127        128
        14         16         12        136        129
        14         16         13        146        132
        14         16         14        158        140
        14         16         15        166        161
        14         16         16        171        171
        14         16         17        176        179
        14         16         18        173        176
        14         16         19        175        164
        14         16         20        169        146
        14         16         21        164        144
        14         16         22        155        139
        14         16         23        144        132
        14         16         24        134        129
        14         17         12        130        133
        14         17         13        142        136
        14         17         14        150        131
        14         17         15        156        147
        14         17         16        160        167
        14         17         17        167        162
        14         17         18        166        175
        14         17         19        167        163
        14         17         20        160        144
        14         17         21        156        130
        14         17         22        151        133
        14         17         23        139        131
        14         17         24        128        128
        14         18         13        129        128
        14         18         14        141        144
        14         18         15        148        141
        14         18         16        153        157
        14         18         17        155        160
        14         18         18        156        157
        14         18         19        157        147
        14         18         20        156        134
        14         18         21        149        136
        14         18         22        141        136
        14         18         23        133        127
        14         19         14        129        129
        14         19         15        134        134
        14         19         16        140        153
        14         19         17        142        147
        14         19         18        144        155
        14         19         19        145        154
        14         19         20        143        144
        14         19         21        137        137
        14         19         22        130        133
        14         20         16        128        151
        14         20         17        131        144
        14         20         18        132        163
        14         20         19        132        133
        14         20         20        129        137
        14         20         21        127        136
        15          7         17        127        127
        15          7         18        128        128
        15          8         14        130        128
        15          8         15        136        128
        15          8         16        140        137
        15          8         17        144        140
        15          8         18        144        145
        15          8         19        141        133
        15          8         20        135        134
        15          8         21        132        132
        15          9         13        133        138
        15          9         14        145        132
        15          9         15        150        130
        15          9         16        155        133
        15          9         17        158        135
        15          9         18        159        141
        15          9         19        158        161
        15          9         20        151        156
        15          9         21        146        137
        15          9         22        137        131
        15          9         23        128        128
        15         10         12        135        141
        15         10         13        146        160
        15         10         14        156        156
        15         10         15        163        140
        15         10         16        166        157
        15         10         17        175        149
        15         10         18        171        168
        15         10         19        171        163
        15         10         20        166        157
        15         10         21        160        151
        15         10         22        148        137
        15         10         23        137        134
        15         11         11        133        142
        15         11         12        145        167
        15         11         13        155        197
        15         11         14        165        182
        15         11         15        177        168
        15         11         16        181        156
        15         11         17        184        152
        15         11         18        189        163
        15         11         19        183        185
        15         11         20        179        171
        15         11         21        172        152
        15         11         22        159        137
        15         11         23        151        135
        15         11         24        134        133
        15         12         11        138        160
        15         12         12        150        222
        15         12         13        164        235
        15         12         14        177        214
        15         12         15        186        174
        15         12         16        193        156
        15         12         17        192        179
        15         12         18        193        174
        15         12         19        192        169
        15         12         20        190        176
        15         12         21        177        159
        15         12         22        169        140
        15         12         23        156        132
        15         12         24        144        130
        15         12         25        128        128
        15         13         10        127        136
        15         13         11        141        172
        15         13         12        154        232
        15         13         13        165        230
        15         13         14        177        224
        15         13         15        185        178
        15         13         16        192        170
        15         13         17        202        167
        15         13         18        198        184
        15         13         19        199        178
        15         13         20        195        163
        15         13         21        184        150
        15         13         22        174        139
        15         13         23        161        139
        15         13         24        148        132
        15         13         25        130        127
        15         14         10        128        129
        15         14         11        142        160
        15         14         12        154        189
        15         14         13        171        210
        15         14         14        183        223
        15         14         15        189        180
        15         14         16        199        168
        15         14         17        202        198
        15         14         18        199        189
        15         14         19        196        193
        15         14         20        193        176
        15         14         21        189        147
        15         14         22        177        145
        15         14         23        166        131
        15         14         24        151        131
        15         14         25        135        131
        15         15         11        142        131
        15         15         12        154        154
        15         15         13        169        167
        15         15         14        178        163
        15         15         15        188        156
        15         15         16        194        178
        15         15         17        200        186
        15         15         18        202        208
        15         15         19        197        184
        15         15         20        196        177
        15         15         21        187        147
        15         15         22        177        145
        15         15         23        165        136
        15         15         24        149        128
        15         15         25        136        133
        15         16         11        135        134
        15         16         12        149        138
        15         16         13        162        148
        15         16         14        173        148
        15         16         15        179        165
        15         16         16        185        177
        15         16         17        192        192
        15         16         18        193        193
        15         16         19        197        197
        15         16         20        189        168
        15         16         21        183        143
        15         16         22        172        147
        15         16         23        161        138
        15         16         24        150        130
        15         16         25        135        128
        15         17         11        132        132
        15         17         12        140        134
        15         17         13        153        133
        15         17         14        161        142
        15         17         15        172        169
        15         17         16        178        178
        15         17         17        182        192
        15         17         18        186        183
        15         17         19        184        168
        15         17         20        182        158
        15         17         21        173        149
        15         17         22        167        130
        15         17         23        157        137
        15         17         24        142        133
        15         17         25        130        131
        15         18         12        134        134
        15         18         13        145        127
        15         18         14        154        139
        15         18         15        161        159
        15         18         16        168        172
        15         18         17        172        168
        15         18         18        172        179
        15         18         19        174        168
        15         18         20        170        151
        15         18         21        167        139
        15         18         22        157        144
        15         18         23        145        131
        15         18         24        137        128
        15         19         13        131        131
        15         19         14        143        136
        15         19         15        148        151
        15         19         16        157        175
        15         19         17        157        174
        15         19         18        161        168
        15         19         19        160        162
        15         19         20        157        163
        15         19         21        153        136
        15         19         22        145        140
        15         19         23        136        128
        15         19         24        128        132
        15         20         14        128        140
        15         20         15        135        142
        15         20         16        139        165
        15         20         17        144        163
        15         20         18        148        179
        15         20         19        147        158
        15         20         20        144        144
        15         20         21        139        140
        15         20         22        133        140
        15         21         17        127        157
        15         21         18        128        172
        15         21         19        133        147
        15         21         20        127        153
        16          7         15        130        129
        16          7         16        134        127
        16          7         17        138        135
        16          7         18        137        130
        16          7         19        134        127
        16          7         20        132        132
        16          7         21        127        134
        16          8         13        133        129
        16          8         14        141        136
        16          8         15        149        134
        16          8         16        156        129
        16          8         17        154        136
        16          8         18        157        146
        16          8         19        153        134
        16          8         20        151        142
        16          8         21        142        137
        16          8         22        136        132
        16          9         12        136        136
        16          9         13        145        139
        16          9         14        157        141
        16          9         15        163        132
        16          9         16        170        139
        16          9         17        174        151
        16          9         18        176        151
        16          9         19        173        142
        16          9         20        168        153
        16          9         21        161        137
        16          9         22        151        129
        16          9         23        139        135
        16         10         11        132        134
        16         10         12        146        150
        16         10         13        156        148
        16         10         14        170        155
        16         10         15        179        141
        16         10         16        182        142
        16         10         17        189        145
        16         10         18        189        150
        16         10         19        189        166
        16         10         20        181        148
        16         10         21        172        142
        16         10         22        163        134
        16         10         23        150        132
        16         10         24        138        127
        16         11         10        127        132
        16         11         11        140        148
        16         11         12        155        175
        16         11         13        167        202
        16         11         14        178        176
        16         11         15        187        166
        16         11         16        197        161
        16         11         17        199        152
        16         11         18        203        156
        16         11         19        200        167
        16         11         20        194        160
        16         11         21        187        161
        16         11         22        177        157
        16         11         23        164        132
        16         11         24        148        143
        16         11         25        132        131
        16         12         10        134        132
        16         12         11        148        156
        16         12         12        162        201
        16         12         13        177        224
        16         12         14        188        197
        16         12         15        198        170
        16         12         16        206        160
        16         12         17        210        162
        16         12         18        212        170
        16         12         19        209        164
        16         12         20        203        174
        16         12         21        195        163
        16         12         22        183        155
        16         12         23        173        138
        16         12         24        159        142
        16         12         25        140        128
        16         13         10        136        130
        16         13         11        151        159
        16         13         12        168        198
        16         13         13        179        212
        16         13         14        193        221
        16         13         15        201        170
        16         13         16        211        165
        16         13         17        215        175
        16         13         18        215        173
        16         13         19        217        179
        16         13         20        213        168
        16         13         21        201        169
        16         13         22        192        145
        16         13         23        179        150
        16         13         24        160        144
        16         13         25        146        136
        16         13         26        130        127
        16         14         10        139        129
        16         14         11        153        133
        16         14         12        168        187
        16         14         13        182        186
        16         14         14        195        180
        16         14         15        203        167
        16         14         16        213        171
        16         14         17        217        182
        16         14         18        220        197
        16         14         19        213        219
        16         14         20        212        188
        16         14         21        206        171
        16         14         22        191        141
        16         14         23        181        134
        16         14         24        163        132
        16         14         25        147        127
        16         14         26        131        129
        16         15         10        136        130
        16         15         11        150        138
        16         15         12        165        150
        16         15         13        179        152
        16         15         14        188        163
        16         15         15        204        165
        16         15         16        210        186
        16         15         17        217        199
        16         15         18        219        218
        16         15         19        219        208
        16         15         20        208        197
        16         15         21        206        169
        16         15         22        194        157
        16         15         23        180        134
        16         15         24        164        144
        16         15         25        149        137
        16         15         26        129        129
        16         16         10        131        127
        16         16         11        146        128
        16         16         12        161        137
        16         16         13        176        133
        16         16         14        185        146
        16         16         15        197        162
        16         16         16        204        180
        16         16         17        210        217
        16         16         18        211        211
        16         16         19        213        213
        16         16         20        208        189
        16         16         21        200        169
        16         16         22        190        147
        16         16         23        176        148
        16         16         24        161        140
        16         16         25        146        128
        16         16         26        129        135
        16         17         11        139        132
        16         17         12        152        129
        16         17         13        165        131
        16         17         14        177        142
        16         17         15        189        173
        16         17         16        190        194
        16         17         17        197        203
        16         17         18        203        210
        16         17         19        203        198
        16         17         20        196        169
        16         17         21        193        166
        16         17         22        183        145
        16         17         23        170        164
        16         17         24        155        135
        16         17         25        141        129
        16         17         26        127        135
        16         18         11        130        134
        16         18         12        142        127
        16         18         13        155        141
        16         18         14        166        145
        16         18         15        174        175
        16         18         16        183        194
        16         18         17        188        201
        16         18         18        188        210
        16         18         19        187        184
        16         18         20        186        167
        16         18         21        178        150
        16         18         22        170        147
        16         18         23        162        148
        16         18         24        150        143
        16         18         25        135        132
        16         19         12        132        132
        16         19         13        141        131
        16         19         14        153        154
        16         19         15        159        173
        16         19         16        170        206
        16         19         17        173        225
        16         19         18        174        201
        16         19         19        176        191
        16         19         20        171        168
        16         19         21        165        163
        16         19         22        157        154
        16         19         23        151        144
        16         19         24        138        135
        16         20         13        130        130
        16         20         14        136        144
        16         20         15        144        172
        16         20         16        150        189
        16         20         17        154        213
        16         20         18        158        199
        16         20         19        159        197
        16         20         20        155        170
        16         20         21        152        165
        16         20         22        146        141
        16         20         23        137        127
        16         21         15        131        160
        16         21         16        135        170
        16         21         17        140        198
        16         21         18        144        182
        16         21         19        140        168
        16         21         20        140        163
        16         21         21        136        148
        16         21         22        130        145
        17          6         17        127        127
        17          6         18        128        128
        17          7         14        131        129
        17          7         15        138        127
        17          7         16        144        132
        17          7         17        147        143
        17          7         18        147        133
        17          7         19        146        127
        17          7         20        142        131
        17          7         21        136        131
        17          7         22        128        130
        17          8         12        129        129
        17          8         13        141        132
        17          8         14        150        130
        17          8         15        158        130
        17          8         16        163        128
        17          8         17        165        135
        17          8         18        168        139
        17          8         19        166        139
        17          8         20        159        137
        17          8         21        155        132
        17          8         22        141        130
        17          8         23        135        128
        17          9         11        130        127
        17          9         12        143        130
        17          9         13        153        133
        17          9         14        163        144
        17          9         15        173        131
        17          9         16        181        132
        17          9         17        185        133
        17          9         18        187        145
        17          9         19        185        149
        17          9         20        180        136
        17          9         21        170        146
        17          9         22        163        137
        17          9         23        150        142
        17          9         24        133        135
        17         10         11        139        133
        17         10         12        153        134
        17         10         13        166        150
        17         10         14        178        143
        17         10         15        188        142
        17         10         16        195        135
        17         10         17        203        151
        17         10         18        201        144
        17         10         19        201        155
        17         10         20        194        162
        17         10         21        189        149
        17         10         22        175        147
        17         10         23        166        151
        17         10         24        148        128
        17         10         25        133        138
        17         11         10        135        127
        17         11         11        150        133
        17         11         12        164        165
        17         11         13        180        155
        17         11         14        191        162
        17         11         15        201        144
        17         11         16        209        148
        17         11         17        216        142
        17         11         18        218        158
        17         11         19        216        151
        17         11         20        209        155
        17         11         21        202        156
        17         11         22        187        166
        17         11         23        176        178
        17         11         24        161        155
        17         11         25        144        137
        17         11         26        127        134
        17         12         10        142        133
        17         12         11        158        136
        17         12         12        172        160
        17         12         13        187        173
        17         12         14        200        171
        17         12         15        211        161
        17         12         16        218        144
        17         12         17        222        147
        17         12         18        227        157
        17         12         19        225        169
        17         12         20        219        162
        17         12         21        210        160
        17         12         22        200        176
        17         12         23        184        177
        17         12         24        170        164
        17         12         25        149        144
        17         12         26        132        141
        17         13         10        142        134
        17         13         11        160        137
        17         13         12        175        160
        17         13         13        190        182
        17         13         14        203        163
        17         13         15        218        162
        17         13         16        224        160
        17         13         17        232        165
        17         13         18        233        175
        17         13         19        233        173
        17         13         20        229        175
        17         13         21        213        156
        17         13         22        207        156
        17         13         23        187        168
        17         13         24        177        162
        17         13         25        158        143
        17         13         26        138        136
        17         14          9        128        128
        17         14         10        147        130
        17         14         11        160        131
        17         14         12        176        152
        17         14         13        188        170
        17         14         14        206        157
        17         14         15        218        161
        17         14         16        224        175
        17         14         17        230        190
        17         14         18        234        196
        17         14         19        232        208
        17         14         20        229        188
        17         14         21        225        166
        17         14         22        209        148
        17         14         23        194        155
        17         14         24        177        150
        17         14         25        160        138
        17         14         26        142        127
        17         15          9        128        128
        17         15         10        144        134
        17         15         11        157        135
        17         15         12        175        137
        17         15         13        187        145
        17         15         14        202        145
        17         15         15        213        161
        17         15         16        225        165
        17         15         17        230        218
        17         15         18        233        219
        17         15         19        231        219
        17         15         20        225        207
        17         15         21        222        186
        17         15         22        208        149
        17         15         23        194        157
        17         15         24        178        146
        17         15         25        161        138
        17         15         26        142        128
        17         16         10        139        129
        17         16         11        151        137
        17         16         12        170        128
        17         16         13        184        145
        17         16         14        201        145
        17         16         15        208        177
        17         16         16        217        179
        17         16         17        224        223
        17         16         18        223        228
        17         16         19        224        215
        17         16         20        223        201
        17         16         21        213        185
        17         16         22        201        174
        17         16         23        188        188
        17         16         24        174        158
        17         16         25        156        132
        17         16         26        137        132
        17         17         10        132        127
        17         17         11        145        137
        17         17         12        163        127
        17         17         13        175        129
        17         17         14        189        143
        17         17         15        197        166
        17         17         16        209        187
        17         17         17        213        214
        17         17         18        215        221
        17         17         19        215        215
        17         17         20        211        201
        17         17         21        202        182
        17         17         22        195        198
        17         17         23        182        194
        17         17         24        167        161
        17         17         25        151        151
        17         17         26        134        130
        17         18         11        137        132
        17         18         12        150        137
        17         18         13        165        134
        17         18         14        177        140
        17         18         15        186        179
        17         18         16        192        199
        17         18         17        199        217
        17         18         18        202        212
        17         18         19        201        213
        17         18         20        197        207
        17         18         21        192        176
        17         18         22        184        184
        17         18         23        170        187
        17         18         24        160        157
        17         18         25        145        133
        17         18         26        128        131
        17         19         12        137        134
        17         19         13        151        129
        17         19         14        161        160
        17         19         15        167        179
        17         19         16        179        223
        17         19         17        182        233
        17         19         18        186        233
        17         19         19        186        210
        17         19         20        184        196
        17         19         21        181        177
        17         19         22        170        177
        17         19         23        157        166
        17         19         24        147        144
        17         19         25        134        134
        17         20         13        135        132
        17         20         14        144        150
        17         20         15        155        191
        17         20         16        162        223
        17         20         17        163        235
        17         20         18        167        252
        17         20         19        171        215
        17         20         20        166        197
        17         20         21        161        179
        17         20         22        152        152
        17         20         23        145        140
        17         20         24        134        133
        17         21         14        130        145
        17         21         15        138        175
        17         21         16        141        200
        17         21         17        148        213
        17         21         18        150        246
        17         21         19        151        197
        17         21         20        149        179
        17         21         21        147        164
        17         21         22        139        144
        17         21         23        130        130
        17         22         17        129        183
        17         22         18        132        180
        17         22         19        134        158
        17         22         20        133        153
        17         22         21        128        149
        18          6         16        130        130
        18          6         17        133        133
        18          6         18        133        127
        18          6         19        133        128
        18          6         20        129        127
        18          7         13        128        128
        18          7         14        138        128
        18          7         15        144        134
        18          7         16        151        127
        18          7         17        154        138
        18          7         18        155        134
        18          7         19        154        135
        18          7         20        148        130
        18          7         21        144        135
        18          7         22        134        127
        18          8         12        132        130
        18          8         13        143        134
        18          8         14        155        147
        18          8         15        167        141
        18          8         16        171        131
        18          8         17        175        138
        18          8         18        181        144
        18          8         19        176        150
        18          8         20        169        139
        18          8         21        161        130
        18          8         22        152        128
        18          8         23        140        138
        18          8         24        128        132
        18          9         11        133        136
        18          9         12        146        131
        18          9         13        161        156
        18          9         14        170        148
        18          9         15        180        144
        18          9         16        189        134
        18          9         17        191        141
        18          9         18        195        138
        18          9         19        194        138
        18          9         20        188        135
        18          9         21        182        142
        18          9         22        173        135
        18          9         23        157        143
        18          9         24        141        135
        18         10         10        129        127
        18         10         11        145        135
        18         10         12        159        131
        18         10         13        173        139
        18         10         14        190        158
        18         10         15        201        140
        18         10         16        207        150
        18         10         17        209        150
        18         10         18        216        141
        18         10         19        210        147
        18         10         20        205        148
        18         10         21        197        171
        18         10         22        189        162
        18         10         23        173        169
        18         10         24        157        168
        18         10         25        142        158
        18         11         10        139        129
        18         11         11        152        132
        18         11         12        170        148
        18         11         13        186        144
        18         11         14        198        143
        18         11         15        210        148
        18         11         16        220        142
        18         11         17        225        155
        18         11         18        225        144
        18         11         19        227        161
        18         11         20        224        160
        18         11         21        213        180
        18         11         22        198        206
        18         11         23        186        211
        18         11         24        168        204
        18         11         25        152        161
        18         11         26        132        142
        18         12          9        129        131
        18         12         10        145        128
        18         12         11        160        132
        18         12         12        177        152
        18         12         13        193        151
        18         12         14        208        146
        18         12         15        219        154
        18         12         16        227        146
        18         12         17        234        145
        18         12         18        238        154
        18         12         19        235        170
        18         12         20        231        179
        18         12         21        224        191
        18         12         22        212        205
        18         12         23        195        228
        18         12         24        178        209
        18         12         25        159        175
        18         12         26        140        135
        18         13          9        131        128
        18         13         10        147        137
        18         13         11        166        131
        18         13         12        182        146
        18         13         13        198        155
        18         13         14        214        156
        18         13         15        227        147
        18         13         16        239        156
        18         13         17        240        162
        18         13         18        245        178
        18         13         19        246        173
        18         13         20        236        181
        18         13         21        230        186
        18         13         22        214        198
        18         13         23        201        202
        18         13         24        185        204
        18         13         25        165        175
        18         13         26        145        147
        18         14          9        133        129
        18         14         10        147        136
        18         14         11        166        135
        18         14         12        182        136
        18         14         13        199        154
        18         14         14        213        139
        18         14         15        226        148
        18         14         16        235        153
        18         14         17        241        177
        18         14         18        247        197
        18         14         19        246        197
        18         14         20        241        181
        18         14         21        230        189
        18         14         22        224        178
        18         14         23        202        175
        18         14         24        185        163
        18         14         25        169        147
        18         14         26        147        133
        18         14         27        129        127
        18         15          9        130        128
        18         15         10        147        133
        18         15         11        163        130
        18         15         12        183        144
        18         15         13        198        144
        18         15         14        210        152
        18         15         15        221        159
        18         15         16        230        172
        18         15         17        237        188
        18         15         18        244        205
        18         15         19        243        199
        18         15         20        240        209
        18         15         21        229        185
        18         15         22        219        169
        18         15         23        203        164
        18         15         24        189        159
        18         15         25        166        139
        18         15         26        148        128
        18         15         27        128        135
        18         16         10        143        127
        18         16         11        158        127
        18         16         12        175        141
        18         16         13        189        133
        18         16         14        201        143
        18         16         15        216        167
        18         16         16        223        190
        18         16         17        236        201
        18         16         18        235        204
        18         16         19        238        244
        18         16         20        230        230
        18         16         21        228        202
        18         16         22        213        201
        18         16         23        200        201
        18         16         24        182        175
        18         16         25        164        140
        18         16         26        145        127
        18         16         27        130        130
        18         17         10        137        129
        18         17         11        150        129
        18         17         12        164        132
        18         17         13        180        132
        18         17         14        196        154
        18         17         15        205        181
        18         17         16        218        214
        18         17         17        220        218
        18         17         18        225        231
        18         17         19        223        240
        18         17         20        222        239
        18         17         21        214        236
        18         17         22        202        225
        18         17         23        193        239
        18         17         24        178        188
        18         17         25        158        152
        18         17         26        141        130
        18         18         10        128        131
        18         18         11        142        133
        18         18         12        155        138
        18         18         13        169        140
        18         18         14        182        148
        18         18         15        191        191
        18         18         16        201        230
        18         18         17        208        250
        18         18         18        212        236
        18         18         19        213        239
        18         18         20        209        220
        18         18         21        202        219
        18         18         22        193        205
        18         18         23        182        209
        18         18         24        169        167
        18         18         25        153        147
        18         18         26        134        133
        18         19         11        128        131
        18         19         12        142        128
        18         19         13        153        130
        18         19         14        164        164
        18         19         15        178        212
        18         19         16        185        241
        18         19         17        190        233
        18         19         18        194        244
        18         19         19        194        231
        18         19         20        193        207
        18         19         21        184        200
        18         19         22        179        185
        18         19         23        170        166
        18         19         24        155        149
        18         19         25        141        135
        18         20         12        129        127
        18         20         13        138        142
        18         20         14        150        148
        18         20         15        158        187
        18         20         16        167        238
        18         20         17        171        243
        18         20         18        175        253
        18         20         19        175        220
        18         20         20        175        210
        18         20         21        169        197
        18         20         22        163        166
        18         20         23        153        148
        18         20         24        139        139
        18         20         25        130        130
        18         21         14        133        133
        18         21         15        145        187
        18         21         16        146        218
        18         21         17        154        217
        18         21         18        155        219
        18         21         19        158        195
        18         21         20        155        190
        18         21         21        151        165
        18         21         22        145        149
        18         21         23        139        134
        18         21         24        128        139
        18         22         16        132        171
        18         22         17        137        188
        18         22         18        137        179
        18         22         19        138        173
        18         22         20        137        175
        18         22         21        134        152
        19          6         15        129        132
        19          6         16        133        130
        19          6         17        136        129
        19          6         18        137        138
        19          6         19        135        140
        19          6         20        134        137
        19          6         21        127        131
        19          7         13        131        142
        19          7         14        142        141
        19          7         15        147        142
        19          7         16        154        134
        19          7         17        158        132
        19          7         18        161        134
        19          7         19        159        149
        19          7         20        153        138
        19          7         21        149        134
        19          7         22        138        131
        19          7         23        128        133
        19          8         12        136        136
        19          8         13        148        151
        19          8         14        155        172
        19          8         15        167        165
        19          8         16        172        146
        19          8         17        179        151
        19          8         18        182        143
        19          8         19        178        159
        19          8         20        175        157
        19          8         21        168        150
        19          8         22        158        149
        19          8         23        144        134
        19          8         24        132        134
        19          9         11        135        134
        19          9         12        149        151
        19          9         13        163        191
        19          9         14        174        210
        19          9         15        187        179
        19          9         16        193        155
        19          9         17        200        137
        19          9         18        200        152
        19          9         19        200        161
        19          9         20        197        158
        19          9         21        185        153
        19          9         22        176        171
        19          9         23        162        171
        19          9         24        150        165
        19          9         25        133        144
        19         10         10        130        144
        19         10         11        145        145
        19         10         12        162        166
        19         10         13        176        188
        19         10         14        192        192
        19         10         15        202        183
        19         10         16        213        148
        19         10         17        217        138
        19         10         18        217        151
        19         10         19        215        168
        19         10         20        212        170
        19         10         21        205        200
        19         10         22        192        197
        19         10         23        176        215
        19         10         24        159        215
        19         10         25        145        179
        19         11         10        137        130
        19         11         11        154        147
        19         11         12        172        145
        19         11         13        189        163
        19         11         14        204        172
        19         11         15        215        163
        19         11         16        225        160
        19         11         17        229        155
        19         11         18        235        153
        19         11         19        230        161
        19         11         20        230        189
        19         11         21        217        207
        19         11         22        205        227
        19         11         23        191        237
        19         11         24        176        240
        19         11         25        157        204
        19         11         26        137        161
        19         12          9        129        129
        19         12         10        145        128
        19         12         11        162        148
        19         12         12        180        145
        19         12         13        197        151
        19         12         14        214        165
        19         12         15        225        164
        19         12         16        231        161
        19         12         17        242        149
        19         12         18        244        170
        19         12         19        243        181
        19         12         20        238        187
        19         12         21        228        237
        19         12         22        214        234
        19         12         23        201        245
        19         12         24        184        235
        19         12         25        166        214
        19         12         26        145        158
        19         12         27        127        136
        19         13          9        132        132
        19         13         10        149        129
        19         13         11        168        145
        19         13         12        181        152
        19         13         13        202        149
        19         13         14        214        153
        19         13         15        229        151
        19         13         16        240        158
        19         13         17        247        154
        19         13         18        249        173
        19         13         19        248        188
        19         13         20        241        190
        19         13         21        235        211
        19         13         22        224        224
        19         13         23        209        241
        19         13         24        188        236
        19         13         25        170        198
        19         13         26        150        163
        19         13         27        131        139
        19         14          9        133        127
        19         14         10        151        130
        19         14         11        169        137
        19         14         12        184        148
        19         14         13        203        150
        19         14         14        218        155
        19         14         15        233        161
        19         14         16        240        169
        19         14         17        250        159
        19         14         18        251        178
        19         14         19        254        179
        19         14         20        247        184
        19         14         21        239        189
        19         14         22        225        201
        19         14         23        210        212
        19         14         24        192        203
        19         14         25        175        175
        19         14         26        155        145
        19         14         27        133        128
        19         15          9        133        129
        19         15         10        148        133
        19         15         11        164        133
        19         15         12        181        153
        19         15         13        199        152
        19         15         14        217        157
        19         15         15        227        170
        19         15         16        236        176
        19         15         17        244        183
        19         15         18        249        184
        19         15         19        253        192
        19         15         20        244        202
        19         15         21        235        182
        19         15         22        223        175
        19         15         23        207        189
        19         15         24        191        167
        19         15         25        171        150
        19         15         26        155        136
        19         15         27        133        127
        19         16         10        142        128
        19         16         11        161        128
        19         16         12        177        144
        19         16         13        193        157
        19         16         14        206        149
        19         16         15        221        158
        19         16         16        230        189
        19         16         17        237        200
        19         16         18        243        210
        19         16         19        239        215
        19         16         20        239        239
        19         16         21        230        212
        19         16         22        220        193
        19         16         23        205        195
        19         16         24        187        178
        19         16         25        170        142
        19         16         26        152        138
        19         16         27        132        128
        19         17         10        137        133
        19         17         11        153        131
        19         17         12        166        134
        19         17         13        186        146
        19         17         14        196        165
        19         17         15        208        186
        19         17         16        225        219
        19         17         17        224        219
        19         17         18        228        230
        19         17         19        230        242
        19         17         20        228        242
        19         17         21        219        220
        19         17         22        210        208
        19         17         23        197        202
        19         17         24        180        188
        19         17         25        163        142
        19         17         26        145        130
        19         17         27        127        129
        19         18         10        128        135
        19         18         11        145        134
        19         18         12        157        150
        19         18         13        171        141
        19         18         14        186        157
        19         18         15        196        191
        19         18         16        203        203
        19         18         17        212        233
        19         18         18        214        231
        19         18         19        215        247
        19         18         20        216        232
        19         18         21        207        201
        19         18         22        197        200
        19         18         23        187        195
        19         18         24        172        155
        19         18         25        156        133
        19         18         26        141        132
        19         19         11        132        128
        19         19         12        145        129
        19         19         13        159        136
        19         19         14        170        149
        19         19         15        181        202
        19         19         16        188        228
        19         19         17        195        244
        19         19         18        198        219
        19         19         19        198        225
        19         19         20        197        205
        19         19         21        193        199
        19         19         22        184        179
        19         19         23        174        173
        19         19         24        160        141
        19         19         25        144        137
        19         19         26        130        128
        19         20         12        131        132
        19         20         13        142        140
        19         20         14        152        145
        19         20         15        163        193
        19         20         16        172        226
        19         20         17        177        238
        19         20         18        179        237
        19         20         19        181        205
        19         20         20        178        210
        19         20         21        176        190
        19         20         22        167        188
        19         20         23        156        163
        19         20         24        145        136
        19         20         25        134        134
        19         21         13        128        127
        19         21         14        137        136
        19         21         15        146        164
        19         21         16        152        187
        19         21         17        158        215
        19         21         18        158        202
        19         21         19        160        194
        19         21         20        160        189
        19         21         21        154        187
        19         21         22        149        172
        19         21         23        144        158
        19         21         24        129        137
        19         22         16        133        165
        19         22         17        137        168
        19         22         18        140        166
        19         22         19        144        172
        19         22         20        141        167
        19         22         21        137        161
        19         22         22        132        154
        20          6         15        129        127
        20          6         16        134        128
        20          6         17        136        136
        20          6         18        139        149
        20          6         19        137        138
        20          6         20        135        139
        20          6         21        130        130
        20          7         13        130        150
        20          7         14        142        142
        20          7         15        149        149
        20          7         16        154        132
        20          7         17        158        137
        20          7         18        161        175
        20          7         19        157        175
        20          7         20        156        171
        20          7         21        148        140
        20          7         22        140        140
        20          7         23        129        127
        20          8         12        135        161
        20          8         13        148        182
        20          8         14        159        200
        20          8         15        168        183
        20          8         16        175        147
        20          8         17        180        155
        20          8         18        182        173
        20          8         19        180        201
        20          8         20        175        177
        20          8         21        171        170
        20          8         22        158        143
        20          8         23        148        148
        20          8         24        135        135
        20          9         11        136        142
        20          9         12        150        173
        20          9         13        160        220
        20          9         14        173        228
        20          9         15        187        205
        20          9         16        193        160
        20          9         17        202        154
        20          9         18        206        168
        20          9         19        203        191
        20          9         20        198        187
        20          9         21        188        188
        20          9         22        178        182
        20          9         23        165        176
        20          9         24        150        162
        20          9         25        134        155
        20         10         10        131        143
        20         10         11        147        152
        20         10         12        163        172
        20         10         13        178        218
        20         10         14        191        227
        20         10         15        202        195
        20         10         16        213        163
        20         10         17        221        155
        20         10         18        223        163
        20         10         19        219        194
        20         10         20        213        192
        20         10         21        207        229
        20         10         22        193        235
        20         10         23        180        231
        20         10         24        163        215
        20         10         25        145        185
        20         10         26        128        153
        20         11         10        137        133
        20         11         11        155        151
        20         11         12        173        189
        20         11         13        188        206
        20         11         14        204        203
        20         11         15        214        179
        20         11         16        222        159
        20         11         17        233        152
        20         11         18        236        163
        20         11         19        237        177
        20         11         20        231        213
        20         11         21        221        221
        20         11         22        204        251
        20         11         23        192        254
        20         11         24        175        251
        20         11         25        156        225
        20         11         26        141        171
        20         12          9        129        132
        20         12         10        144        133
        20         12         11        164        156
        20         12         12        182        176
        20         12         13        198        165
        20         12         14        209        185
        20         12         15        228        177
        20         12         16        233        159
        20         12         17        243        170
        20         12         18        244        177
        20         12         19        243        197
        20         12         20        241        201
        20         12         21        228        235
        20         12         22        219        240
        20         12         23        201        238
        20         12         24        185        238
        20         12         25        168        231
        20         12         26        144        181
        20         13          9        132        127
        20         13         10        147        139
        20         13         11        165        138
        20         13         12        185        165
        20         13         13        201        191
        20         13         14        217        180
        20         13         15        231        192
        20         13         16        241        167
        20         13         17        248        173
        20         13         18        253        171
        20         13         19        250        177
        20         13         20        245        203
        20         13         21        238        219
        20         13         22        226        226
        20         13         23        210        246
        20         13         24        191        255
        20         13         25        174        218
        20         13         26        155        178
        20         13         27        132        145
        20         14          9        133        130
        20         14         10        149        129
        20         14         11        166        141
        20         14         12        185        164
        20         14         13        201        160
        20         14         14        216        203
        20         14         15        231        180
        20         14         16        238        178
        20         14         17        251        174
        20         14         18        255        173
        20         14         19        254        187
        20         14         20        244        190
        20         14         21        240        197
        20         14         22        226        224
        20         14         23        213        231
        20         14         24        197        225
        20         14         25        176        196
        20         14         26        155        161
        20         14         27        132        132
        20         15          9        129        129
        20         15         10        147        140
        20         15         11        164        147
        20         15         12        181        158
        20         15         13        196        171
        20         15         14        215        176
        20         15         15        227        182
        20         15         16        241        172
        20         15         17        246        176
        20         15         18        252        183
        20         15         19        250        187
        20         15         20        245        201
        20         15         21        239        195
        20         15         22        225        208
        20         15         23        211        203
        20         15         24        193        197
        20         15         25        175        171
        20         15         26        154        147
        20         15         27        137        137
        20         16         10        143        142
        20         16         11        158        143
        20         16         12        177        163
        20         16         13        191        176
        20         16         14        208        188
        20         16         15        219        191
        20         16         16        232        197
        20         16         17        239        200
        20         16         18        240        214
        20         16         19        244        225
        20         16         20        237        224
        20         16         21        233        194
        20         16         22        219        202
        20         16         23        210        205
        20         16         24        189        185
        20         16         25        174        149
        20         16         26        152        135
        20         16         27        134        128
        20         17         10        135        132
        20         17         11        152        146
        20         17         12        167        149
        20         17         13        184        163
        20         17         14        198        181
        20         17         15        209        177
        20         17         16        219        203
        20         17         17        227        209
        20         17         18        230        250
        20         17         19        227        247
        20         17         20        229        229
        20         17         21        220        214
        20         17         22        212        181
        20         17         23        199        191
        20         17         24        184        166
        20         17         25        166        144
        20         17         26        147        135
        20         17         27        129        135
        20         18         11        143        142
        20         18         12        159        147
        20         18         13        172        152
        20         18         14        184        170
        20         18         15        197        196
        20         18         16        204        213
        20         18         17        210        238
        20         18         18        217        243
        20         18         19        213        243
        20         18         20        214        229
        20         18         21        207        199
        20         18         22        197        178
        20         18         23        187        178
        20         18         24        175        147
        20         18         25        157        143
        20         18         26        140        128
        20         19         11        129        135
        20         19         12        144        143
        20         19         13        156        140
        20         19         14        170        155
        20         19         15        182        188
        20         19         16        188        210
        20         19         17        195        233
        20         19         18        195        237
        20         19         19        202        218
        20         19         20        198        208
        20         19         21        194        209
        20         19         22        185        186
        20         19         23        173        173
        20         19         24        162        155
        20         19         25        144        136
        20         19         26        130        129
        20         20         12        130        134
        20         20         13        141        132
        20         20         14        152        137
        20         20         15        162        178
        20         20         16        173        196
        20         20         17        180        229
        20         20         18        183        207
        20         20         19        182        195
        20         20         20        179        195
        20         20         21        176        209
        20         20         22        166        206
        20         20         23        161        187
        20         20         24        148        146
        20         20         25        133        129
        20         21         14        136        144
        20         21         15        144        154
        20         21         16        148        173
        20         21         17        156        174
        20         21         18        162        178
        20         21         19        161        174
        20         21         20        161        177
        20         21         21        157        193
        20         21         22        149        185
        20         21         23        143        175
        20         21         24        131        148
        20         22         16        135        147
        20         22         17        137        145
        20         22         18        139        138
        20         22         19        142        146
        20         22         20        141        151
        20         22         21        139        151
        20         22         22        132        161
        21          6         15        128        127
        21          6         16        131        127
        21          6         17        134        139
        21          6         18        136        150
        21          6         19        135        141
        21          6         20        132        142
        21          7         13        127        137
        21          7         14        137        143
        21          7         15        145        137
        21          7         16        152        147
        21          7         17        158        155
        21          7         18        157        176
        21          7         19        156        197
        21          7         20        155        169
        21          7         21        147        158
        21          7         22        139        133
        21          7         23        127        136
        21          8         12        133        156
        21          8         13        144        191
        21          8         14        156        192
        21          8         15        166        172
        21          8         16        173        150
        21          8         17        179        156
        21          8         18        179        185
        21          8         19        177        212
        21          8         20        176        204
        21          8         21        168        171
        21          8         22        155        164
        21          8         23        147        140
        21          8         24        131        139
        21          9         11        131        152
        21          9         12        146        190
        21          9         13        160        232
        21          9         14        173        229
        21          9         15        183        208
        21          9         16        192        158
        21          9         17        197        158
        21          9         18        199        195
        21          9         19        198        204
        21          9         20        195        229
        21          9         21        186        198
        21          9         22        175        185
        21          9         23        163        180
        21          9         24        148        166
        21          9         25        132        140
        21         10         10        128        147
        21         10         11        144        185
        21         10         12        157        198
        21         10         13        172        235
        21         10         14        188        225
        21         10         15        198        206
        21         10         16        208        175
        21         10         17        215        164
        21         10         18        218        178
        21         10         19        218        192
        21         10         20        209        205
        21         10         21        200        212
        21         10         22        194        230
        21         10         23        179        237
        21         10         24        162        234
        21         10         25        147        212
        21         10         26        127        153
        21         11         10        135        148
        21         11         11        151        167
        21         11         12        168        213
        21         11         13        183        216
        21         11         14        197        200
        21         11         15        212        193
        21         11         16        221        176
        21         11         17        226        159
        21         11         18        233        176
        21         11         19        231        208
        21         11         20        225        226
        21         11         21        218        237
        21         11         22        204        230
        21         11         23        193        249
        21         11         24        175        239
        21         11         25        155        219
        21         11         26        136        186
        21         12         10        140        149
        21         12         11        158        182
        21         12         12        176        181
        21         12         13        191        209
        21         12         14        207        218
        21         12         15        219        206
        21         12         16        229        173
        21         12         17        236        189
        21         12         18        242        178
        21         12         19        247        194
        21         12         20        235        234
        21         12         21        224        254
        21         12         22        217        244
        21         12         23        201        248
        21         12         24        186        240
        21         12         25        164        240
        21         12         26        146        185
        21         13          9        127        128
        21         13         10        144        137
        21         13         11        163        158
        21         13         12        181        177
        21         13         13        197        193
        21         13         14        213        193
        21         13         15        224        202
        21         13         16        233        181
        21         13         17        248        170
        21         13         18        251        171
        21         13         19        247        189
        21         13         20        243        233
        21         13         21        235        235
        21         13         22        224        235
        21         13         23        208        243
        21         13         24        191        253
        21         13         25        171        224
        21         13         26        152        173
        21         13         27        130        140
        21         14          9        127        132
        21         14         10        143        134
        21         14         11        163        159
        21         14         12        180        174
        21         14         13        195        202
        21         14         14        212        209
        21         14         15        226        213
        21         14         16        239        189
        21         14         17        249        173
        21         14         18        250        184
        21         14         19        249        192
        21         14         20        248        194
        21         14         21        235        230
        21         14         22        225        233
        21         14         23        209        230
        21         14         24        195        247
        21         14         25        173        206
        21         14         26        155        167
        21         14         27        133        148
        21         15         10        140        141
        21         15         11        162        162
        21         15         12        178        174
        21         15         13        197        200
        21         15         14        206        217
        21         15         15        226        216
        21         15         16        235        202
        21         15         17        246        170
        21         15         18        246        185
        21         15         19        248        197
        21         15         20        244        191
        21         15         21        238        206
        21         15         22        225        228
        21         15         23        208        226
        21         15         24        194        224
        21         15         25        173        177
        21         15         26        155        159
        21         15         27        134        144
        21         16         10        139        151
        21         16         11        151        157
        21         16         12        174        170
        21         16         13        187        194
        21         16         14        205        203
        21         16         15        220        220
        21         16         16        229        210
        21         16         17        235        203
        21         16         18        238        208
        21         16         19        241        215
        21         16         20        234        219
        21         16         21        229        220
        21         16         22        218        248
        21         16         23        203        203
        21         16         24        188        186
        21         16         25        170        166
        21         16         26        153        136
        21         16         27        131        135
        21         17         10        131        137
        21         17         11        149        147
        21         17         12        166        169
        21         17         13        181        197
        21         17         14        193        202
        21         17         15        207        217
        21         17         16        216        225
        21         17         17        223        226
        21         17         18        229        229
        21         17         19        227        233
        21         17         20        223        224
        21         17         21        217        209
        21         17         22        209        172
        21         17         23        197        177
        21         17         24        179        193
        21         17         25        163        148
        21         17         26        145        140
        21         17         27        128        128
        21         18         11        139        133
        21         18         12        151        158
        21         18         13        166        173
        21         18         14        181        188
        21         18         15        192        214
        21         18         16        203        226
        21         18         17        212        236
        21         18         18        212        231
        21         18         19        212        236
        21         18         20        214        240
        21         18         21        205        195
        21         18         22        197        186
        21         18         23        182        175
        21         18         24        171        156
        21         18         25        155        130
        21         18         26        138        129
        21         19         11        128        128
        21         19         12        140        144
        21         19         13        152        154
        21         19         14        166        166
        21         19         15        175        200
        21         19         16        185        209
        21         19         17        191        198
        21         19         18        199        224
        21         19         19        194        207
        21         19         20        196        196
        21         19         21        191        192
        21         19         22        185        206
        21         19         23        171        185
        21         19         24        160        156
        21         19         25        145        128
        21         19         26        132        129
        21         20         13        137        149
        21         20         14        151        146
        21         20         15        159        163
        21         20         16        166        184
        21         20         17        172        180
        21         20         18        177        181
        21         20         19        178        171
        21         20         20        178        191
        21         20         21        172        205
        21         20         22        166        209
        21         20         23        156        182
        21         20         24        145        144
        21         20         25        135        139
        21         21         14        132        138
        21         21         15        140        140
        21         21         16        150        147
        21         21         17        155        149
        21         21         18        155        155
        21         21         19        160        153
        21         21         20        157        170
        21         21         21        153        177
        21         21         22        147        186
        21         21         23        140        179
        21         21         24        129        139
        21         22         16        129        140
        21         22         17        137        133
        21         22         18        136        134
        21         22         19        138        151
        21         22         20        138        150
        21         22         21        135        145
        21         22         22        130        156
        22          6         17        128        133
        22          6         18        132        133
        22          6         19        129        149
        22          6         20        128        149
        22          7         14        132        147
        22          7         15        140        144
        22          7         16        148        136
        22          7         17        152        144
        22          7         18        154        170
        22          7         19        152        182
        22          7         20        147        166
        22          7         21        140        155
        22          7         22        134        133
        22          8         13        139        184
        22          8         14        148        174
        22          8         15        158        163
        22          8         16        167        143
        22          8         17        169        159
        22          8         18        173        176
        22          8         19        171        196
        22          8         20        169        190
        22          8         21        164        180
        22          8         22        152        155
        22          8         23        141        150
        22          8         24        127        139
        22          9         12        139        202
        22          9         13        152        227
        22          9         14        167        211
        22          9         15        177        182
        22          9         16        187        170
        22          9         17        192        153
        22          9         18        192        178
        22          9         19        190        210
        22          9         20        189        198
        22          9         21        179        199
        22          9         22        169        182
        22          9         23        158        172
        22          9         24        142        164
        22          9         25        129        151
        22         10         11        135        180
        22         10         12        150        209
        22         10         13        163        227
        22         10         14        179        209
        22         10         15        190        199
        22         10         16        204        164
        22         10         17        205        163
        22         10         18        212        182
        22         10         19        211        191
        22         10         20        206        211
        22         10         21        197        216
        22         10         22        187        219
        22         10         23        174        211
        22         10         24        158        225
        22         10         25        139        197
        22         11         10        128        141
        22         11         11        144        183
        22         11         12        160        218
        22         11         13        176        230
        22         11         14        189        216
        22         11         15        205        202
        22         11         16        212        167
        22         11         17        221        174
        22         11         18        222        170
        22         11         19        223        200
        22         11         20        216        214
        22         11         21        209        229
        22         11         22        199        242
        22         11         23        186        246
        22         11         24        165        248
        22         11         25        147        222
        22         11         26        131        172
        22         12         10        134        140
        22         12         11        153        184
        22         12         12        171        193
        22         12         13        184        219
        22         12         14        200        213
        22         12         15        215        193
        22         12         16        222        182
        22         12         17        227        171
        22         12         18        232        181
        22         12         19        234        203
        22         12         20        231        217
        22         12         21        224        225
        22         12         22        210        239
        22         12         23        197        244
        22         12         24        178        244
        22         12         25        161        227
        22         12         26        140        173
        22         13         10        136        146
        22         13         11        158        167
        22         13         12        172        190
        22         13         13        189        204
        22         13         14        202        214
        22         13         15        217        216
        22         13         16        225        186
        22         13         17        237        183
        22         13         18        240        182
        22         13         19        240        172
        22         13         20        236        230
        22         13         21        226        226
        22         13         22        214        241
        22         13         23        197        251
        22         13         24        184        250
        22         13         25        167        247
        22         13         26        145        179
        22         14         10        138        146
        22         14         11        154        154
        22         14         12        172        181
        22         14         13        190        206
        22         14         14        206        225
        22         14         15        215        225
        22         14         16        230        214
        22         14         17        237        178
        22         14         18        241        180
        22         14         19        244        187
        22         14         20        235        194
        22         14         21        230        244
        22         14         22        218        234
        22         14         23        203        244
        22         14         24        186        250
        22         14         25        167        211
        22         14         26        149        173
        22         14         27        130        148
        22         15         10        134        145
        22         15         11        153        187
        22         15         12        170        190
        22         15         13        187        212
        22         15         14        203        213
        22         15         15        213        224
        22         15         16        229        210
        22         15         17        235        194
        22         15         18        242        169
        22         15         19        237        180
        22         15         20        236        195
        22         15         21        230        220
        22         15         22        218        245
        22         15         23        205        249
        22         15         24        186        241
        22         15         25        165        215
        22         15         26        148        162
        22         15         27        132        136
        22         16         10        132        134
        22         16         11        147        159
        22         16         12        164        187
        22         16         13        181        207
        22         16         14        196        220
        22         16         15        210        231
        22         16         16        219        224
        22         16         17        224        220
        22         16         18        231        198
        22         16         19        233        207
        22         16         20        226        208
        22         16         21        226        213
        22         16         22        211        231
        22         16         23        198        238
        22         16         24        183        228
        22         16         25        166        181
        22         16         26        149        154
        22         16         27        128        144
        22         17         10        127        132
        22         17         11        142        147
        22         17         12        159        164
        22         17         13        172        197
        22         17         14        186        218
        22         17         15        197        246
        22         17         16        207        230
        22         17         17        216        228
        22         17         18        219        225
        22         17         19        223        224
        22         17         20        221        213
        22         17         21        213        199
        22         17         22        199        199
        22         17         23        189        203
        22         17         24        177        183
        22         17         25        158        151
        22         17         26        141        146
        22         18         11        131        133
        22         18         12        147        155
        22         18         13        161        179
        22         18         14        173        207
        22         18         15        185        224
        22         18         16        195        232
        22         18         17        204        236
        22         18         18        205        221
        22         18         19        205        215
        22         18         20        202        201
        22         18         21        197        203
        22         18         22        187        187
        22         18         23        181        171
        22         18         24        166        161
        22         18         25        151        143
        22         18         26        134        130
        22         19         12        134        145
        22         19         13        148        144
        22         19         14        157        167
        22         19         15        170        210
        22         19         16        178        223
        22         19         17        184        227
        22         19         18        192        207
        22         19         19        190        209
        22         19         20        190        204
        22         19         21        189        194
        22         19         22        177        195
        22         19         23        164        176
        22         19         24        154        156
        22         19         25        141        133
        22         20         13        133        130
        22         20         14        144        148
        22         20         15        155        169
        22         20         16        161        176
        22         20         17        167        173
        22         20         18        171        182
        22         20         19        171        182
        22         20         20        171        177
        22         20         21        166        199
        22         20         22        160        193
        22         20         23        153        181
        22         20         24        140        151
        22         20         25        127        127
        22         21         14        127        129
        22         21         15        136        148
        22         21         16        144        157
        22         21         17        150        155
        22         21         18        155        155
        22         21         19        157        153
        22         21         20        151        153
        22         21         21        150        185
        22         21         22        144        171
        22         21         23        134        166
        22         21         24        129        144
        22         22         17        130        131
        22         22         18        133        129
        22         22         19        134        135
        22         22         20        134        145
        22         22         21        131        151
        23          7         15        133        136
        23          7         16        139        133
        23          7         17        142        142
        23          7         18        143        155
        23          7         19        143        157
        23          7         20        142        158
        23          7         21        137        136
        23          8         13        129        166
        23          8         14        143        154
        23          8         15        150        140
        23          8         16        158        130
        23          8         17        163        149
        23          8         18        162        165
        23          8         19        159        166
        23          8         20        161        175
        23          8         21        152        162
        23          8         22        144        157
        23          8         23        136        146
        23          9         12        132        174
        23          9         13        147        195
        23          9         14        155        182
        23          9         15        166        155
        23          9         16        174        148
        23          9         17        179        158
        23          9         18        180        161
        23          9         19        182        172
        23          9         20        178        189
        23          9         21        171        194
        23          9         22        163        174
        23          9         23        148        166
        23          9         24        136        152
        23         10         11        131        173
        23         10         12        142        198
        23         10         13        155        225
        23         10         14        170        202
        23         10         15        178        186
        23         10         16        191        163
        23         10         17        197        160
        23         10         18        194        165
        23         10         19        200        177
        23         10         20        196        205
        23         10         21        186        206
        23         10         22        176        212
        23         10         23        164        201
        23         10         24        148        194
        23         10         25        132        176
        23         11         11        137        162
        23         11         12        149        197
        23         11         13        164        197
        23         11         14        178        213
        23         11         15        194        198
        23         11         16        199        169
        23         11         17        207        157
        23         11         18        210        167
        23         11         19        211        192
        23         11         20        207        197
        23         11         21        199        217
        23         11         22        191        210
        23         11         23        176        222
        23         11         24        162        221
        23         11         25        143        193
        23         12         10        127        145
        23         12         11        140        177
        23         12         12        157        183
        23         12         13        173        218
        23         12         14        188        204
        23         12         15        197        194
        23         12         16        207        181
        23         12         17        217        180
        23         12         18        219        171
        23         12         19        220        186
        23         12         20        219        214
        23         12         21        210        224
        23         12         22        199        219
        23         12         23        185        240
        23         12         24        170        220
        23         12         25        151        218
        23         12         26        134        158
        23         13         10        127        140
        23         13         11        146        161
        23         13         12        161        171
        23         13         13        177        202
        23         13         14        190        210
        23         13         15        202        210
        23         13         16        214        205
        23         13         17        223        185
        23         13         18        225        177
        23         13         19        226        179
        23         13         20        224        194
        23         13         21        216        212
        23         13         22        205        225
        23         13         23        191        238
        23         13         24        173        236
        23         13         25        155        199
        23         13         26        139        160
        23         14         10        132        132
        23         14         11        147        159
        23         14         12        160        179
        23         14         13        178        197
        23         14         14        191        203
        23         14         15        204        225
        23         14         16        218        201
        23         14         17        225        201
        23         14         18        228        178
        23         14         19        225        187
        23         14         20        227        193
        23         14         21        218        221
        23         14         22        207        249
        23         14         23        194        245
        23         14         24        178        240
        23         14         25        159        193
        23         14         26        143        166
        23         15         10        127        133
        23         15         11        142        157
        23         15         12        159        183
        23         15         13        174        188
        23         15         14        189        213
        23         15         15        203        209
        23         15         16        214        212
        23         15         17        220        193
        23         15         18        224        189
        23         15         19        228        171
        23         15         20        224        190
        23         15         21        214        227
        23         15         22        206        241
        23         15         23        191        243
        23         15         24        176        248
        23         15         25        159        216
        23         15         26        141        158
        23         16         11        140        149
        23         16         12        156        197
        23         16         13        171        206
        23         16         14        182        212
        23         16         15        197        217
        23         16         16        206        226
        23         16         17        213        194
        23         16         18        220        196
        23         16         19        220        178
        23         16         20        215        202
        23         16         21        211        217
        23         16         22        203        230
        23         16         23        189        249
        23         16         24        173        235
        23         16         25        157        195
        23         16         26        139        147
        23         17         11        134        139
        23         17         12        148        164
        23         17         13        163        193
        23         17         14        174        214
        23         17         15        187        217
        23         17         16        197        230
        23         17         17        202        230
        23         17         18        210        223
        23         17         19        207        208
        23         17         20        209        190
        23         17         21        200        214
        23         17         22        189        207
        23         17         23        180        208
        23         17         24        170        185
        23         17         25        151        156
        23         17         26        135        146
        23         18         12        137        158
        23         18         13        151        166
        23         18         14        163        190
        23         18         15        175        227
        23         18         16        185        248
        23         18         17        191        244
        23         18         18        193        243
        23         18         19        195        213
        23         18         20        195        211
        23         18         21        189        195
        23         18         22        179        177
        23         18         23        171        177
        23         18         24        157        147
        23         18         25        141        144
        23         18         26        129        137
        23         19         13        138        155
        23         19         14        149        159
        23         19         15        158        207
        23         19         16        169        229
        23         19         17        175        233
        23         19         18        178        239
        23         19         19        182        228
        23         19         20        179        210
        23         19         21        174        201
        23         19         22        167        182
        23         19         23        156        150
        23         19         24        143        137
        23         19         25        133        130
        23         20         14        136        145
        23         20         15        143        159
        23         20         16        152        191
        23         20         17        156        191
        23         20         18        161        200
        23         20         19        162        197
        23         20         20        162        208
        23         20         21        158        186
        23         20         22        151        162
        23         20         23        145        148
        23         20         24        132        133
        23         21         15        128        133
        23         21         16        133        137
        23         21         17        140        155
        23         21         18        143        161
        23         21         19        147        157
        23         21         20        144        171
        23         21         21        142        166
        23         21         22        134        152
        23         21         23        127        142
        23         22         18        127        137
        23         22         19        129        138
        23         22         20        127        130
        24          7         16        128        132
        24          7         17        133        133
        24          7         18        134        129
        24          7         19        135        140
        24          7         20        133        133
        24          8         14        128        148
        24          8         15        136        132
        24          8         16        147        135
        24          8         17        150        136
        24          8         18        154        132
        24          8         19        150        142
        24          8         20        148        148
        24          8         21        142        148
        24          8         22        135        157
        24          9         13        132        169
        24          9         14        146        154
        24          9         15        153        153
        24          9         16        161        139
        24          9         17        166        145
        24          9         18        168        154
        24          9         19        168        156
        24          9         20        163        170
        24          9         21        158        183
        24          9         22        150        173
        24          9         23        137        147
        24         10         12        129        178
        24         10         13        144        179
        24         10         14        155        179
        24         10         15        166        157
        24         10         16        173        145
        24         10         17        183        152
        24         10         18        184        149
        24         10         19        182        156
        24         10         20        181        198
        24         10         21        172        179
        24         10         22        164        189
        24         10         23        151        168
        24         10         24        137        159
        24         11         12        139        167
        24         11         13        154        177
        24         11         14        166        175
        24         11         15        180        172
        24         11         16        186        172
        24         11         17        192        159
        24         11         18        198        158
        24         11         19        196        170
        24         11         20        191        180
        24         11         21        183        188
        24         11         22        174        192
        24         11         23        163        179
        24         11         24        147        182
        24         11         25        133        156
        24         12         11        132        153
        24         12         12        144        159
        24         12         13        158        181
        24         12         14        171        184
        24         12         15        184        195
        24         12         16        194        182
        24         12         17        202        183
        24         12         18        203        182
        24         12         19        202        182
        24         12         20        201        172
        24         12         21        195        190
        24         12         22        183        196
        24         12         23        171        186
        24         12         24        157        191
        24         12         25        141        161
        24         13         11        133        143
        24         13         12        149        160
        24         13         13        159        167
        24         13         14        175        189
        24         13         15        187        195
        24         13         16        200        225
        24         13         17        209        191
        24         13         18        212        189
        24         13         19        209        171
        24         13         20        208        178
        24         13         21        200        196
        24         13         22        192        202
        24         13         23        179        213
        24         13         24        165        200
        24         13         25        144        178
        24         13         26        130        155
        24         14         11        134        148
        24         14         12        151        150
        24         14         13        164        180
        24         14         14        179        189
        24         14         15        190        219
        24         14         16        201        213
        24         14         17        209        201
        24         14         18        211        184
        24         14         19        210        187
        24         14         20        208        192
        24         14         21        201        207
        24         14         22        189        229
        24         14         23        180        247
        24         14         24        163        221
        24         14         25        149        189
        24         14         26        132        146
        24         15         11        130        141
        24         15         12        146        156
        24         15         13        163        174
        24         15         14        176        218
        24         15         15        188        211
        24         15         16        195        209
        24         15         17        203        203
        24         15         18        208        187
        24         15         19        210        180
        24         15         20        206        193
        24         15         21        201        213
        24         15         22        191        229
        24         15         23        179        246
        24         15         24        163        222
        24         15         25        148        184
        24         15         26        131        158
        24         16         11        127        153
        24         16         12        140        162
        24         16         13        156        188
        24         16         14        170        191
        24         16         15        180        216
        24         16         16        189        227
        24         16         17        201        202
        24         16         18        201        191
        24         16         19        200        172
        24         16         20        205        188
        24         16         21        195        218
        24         16         22        185        216
        24         16         23        175        211
        24         16         24        161        202
        24         16         25        144        170
        24         16         26        129        153
        24         17         12        136        158
        24         17         13        149        161
        24         17         14        162        200
        24         17         15        169        225
        24         17         16        180        235
        24         17         17        189        226
        24         17         18        191        205
        24         17         19        195        199
        24         17         20        191        199
        24         17         21        187        195
        24         17         22        178        200
        24         17         23        167        184
        24         17         24        154        171
        24         17         25        140        158
        24         18         13        139        148
        24         18         14        148        180
        24         18         15        161        217
        24         18         16        169        235
        24         18         17        175        226
        24         18         18        182        227
        24         18         19        182        224
        24         18         20        179        210
        24         18         21        175        204
        24         18         22        170        176
        24         18         23        158        160
        24         18         24        148        143
        24         18         25        133        140
        24         19         13        127        136
        24         19         14        137        169
        24         19         15        147        185
        24         19         16        159        217
        24         19         17        160        235
        24         19         18        165        230
        24         19         19        167        224
        24         19         20        164        233
        24         19         21        162        189
        24         19         22        155        158
        24         19         23        145        143
        24         19         24        135        135
        24         20         15        133        150
        24         20         16        141        175
        24         20         17        144        222
        24         20         18        151        216
        24         20         19        150        224
        24         20         20        148        190
        24         20         21        149        186
        24         20         22        144        151
        24         20         23        133        127
        24         21         17        129        145
        24         21         18        136        169
        24         21         19        133        159
        24         21         20        133        155
        24         21         21        131        146
        24         21         22        128        147
        25          8         16        129        127
        25          8         17        135        129
        25          8         18        136        127
        25          8         19        135        130
        25          8         20        134        142
        25          8         21        129        143
        25          9         14        129        131
        25          9         15        139        131
        25          9         16        146        131
        25          9         17        148        136
        25          9         18        153        140
        25          9         19        152        149
        25          9         20        148        147
        25          9         21        145        164
        25          9         22        136        146
        25         10         13        132        147
        25         10         14        140        144
        25         10         15        150        156
        25         10         16        155        157
        25         10         17        164        150
        25         10         18        167        139
        25         10         19        163        155
        25         10         20        165        151
        25         10         21        156        149
        25         10         22        147        164
        25         10         23        138        154
        25         11         13        138        156
        25         11         14        151        155
        25         11         15        158        173
        25         11         16        167        175
        25         11         17        175        177
        25         11         18        176        156
        25         11         19        174        162
        25         11         20        174        160
        25         11         21        167        172
        25         11         22        161        155
        25         11         23        148        146
        25         11         24        135        143
        25         12         12        131        134
        25         12         13        143        162
        25         12         14        153        166
        25         12         15        165        183
        25         12         16        173        219
        25         12         17        179        215
        25         12         18        185        185
        25         12         19        183        176
        25         12         20        180        165
        25         12         21        177        171
        25         12         22        167        166
        25         12         23        156        167
        25         12         24        141        164
        25         12         25        129        140
        25         13         12        133        139
        25         13         13        148        148
        25         13         14        158        185
        25         13         15        172        213
        25         13         16        180        237
        25         13         17        187        241
        25         13         18        188        197
        25         13         19        191        171
        25         13         20        187        164
        25         13         21        180        180
        25         13         22        174        186
        25         13         23        159        193
        25         13         24        148        160
        25         13         25        132        157
        25         14         12        134        134
        25         14         13        149        156
        25         14         14        160        187
        25         14         15        171        223
        25         14         16        180        235
        25         14         17        188        227
        25         14         18        190        192
        25         14         19        194        179
        25         14         20        190        189
        25         14         21        183        184
        25         14         22        173        201
        25         14         23        161        196
        25         14         24        149        190
        25         14         25        134        160
        25         15         12        130        146
        25         15         13        145        165
        25         15         14        158        189
        25         15         15        167        203
        25         15         16        179        213
        25         15         17        183        216
        25         15         18        188        195
        25         15         19        190        163
        25         15         20        190        167
        25         15         21        177        178
        25         15         22        174        214
        25         15         23        160        201
        25         15         24        147        176
        25         15         25        133        155
        25         16         12        129        135
        25         16         13        139        145
        25         16         14        156        189
        25         16         15        163        197
        25         16         16        172        223
        25         16         17        179        195
        25         16         18        182        175
        25         16         19        184        176
        25         16         20        182        166
        25         16         21        177        181
        25         16         22        168        197
        25         16         23        159        201
        25         16         24        146        170
        25         16         25        132        158
        25         17         13        132        151
        25         17         14        146        162
        25         17         15        155        191
        25         17         16        164        217
        25         17         17        172        203
        25         17         18        176        191
        25         17         19        176        187
        25         17         20        172        184
        25         17         21        169        168
        25         17         22        161        178
        25         17         23        149        157
        25         17         24        140        150
        25         17         25        128        140
        25         18         13        127        137
        25         18         14        136        150
        25         18         15        144        176
        25         18         16        153        189
        25         18         17        162        195
        25         18         18        163        207
        25         18         19        164        184
        25         18         20        162        180
        25         18         21        160        170
        25         18         22        150        154
        25         18         23        144        150
        25         18         24        133        145
        25         19         15        133        155
        25         19         16        142        184
        25         19         17        146        192
        25         19         18        153        209
        25         19         19        150        192
        25         19         20        151        200
        25         19         21        146        173
        25         19         22        141        147
        25         19         23        132        134
        25         20         16        127        154
        25         20         17        131        174
        25         20         18        134        187
        25         20         19        138        199
        25         20         20        136        177
        25         20         21        134        158
        25         20         22        129        142
        26          9         16        129        132
        26          9         17        132        128
        26          9         18        135        135
        26          9         19        134        130
        26          9         20        133        132
        26          9         21        128        132
        26         10         15        133        137
        26         10         16        140        140
        26         10         17        142        137
        26         10         18        145        134
        26         10         19        147        132
        26         10         20        145        141
        26         10         21        141        141
        26         10         22        134        142
        26         11         14        133        152
        26         11         15        139        158
        26         11         16        148        174
        26         11         17        156        182
        26         11         18        157        157
        26         11         19        158        147
        26         11         20        155        153
        26         11         21        149        141
        26         11         22        141        145
        26         11         23        132        141
        26         12         13        128        144
        26         12         14        136        153
        26         12         15        146        201
        26         12         16        156        208
        26         12         17        160        223
        26         12         18        165        194
        26         12         19        164        155
        26         12         20        161        151
        26         12         21        156        151
        26         12         22        145        146
        26         12         23        139        149
        26         12         24        127        129
        26         13         13        131        145
        26         13         14        140        164
        26         13         15        153        223
        26         13         16        158        241
        26         13         17        165        241
        26         13         18        169        212
        26         13         19        167        167
        26         13         20        165        155
        26         13         21        159        154
        26         13         22        151        161
        26         13         23        142        158
        26         13         24        131        139
        26         14         13        131        127
        26         14         14        140        168
        26         14         15        153        213
        26         14         16        159        217
        26         14         17        167        223
        26         14         18        169        197
        26         14         19        170        162
        26         14         20        168        155
        26         14         21        162        163
        26         14         22        157        175
        26         14         23        147        153
        26         14         24        134        154
        26         15         13        129        144
        26         15         14        140        166
        26         15         15        150        198
        26         15         16        156        212
        26         15         17        162        192
        26         15         18        168        180
        26         15         19        170        172
        26         15         20        166        148
        26         15         21        159        162
        26         15         22        154        163
        26         15         23        143        161
        26         15         24        131        159
        26         16         14        134        164
        26         16         15        142        174
        26         16         16        153        188
        26         16         17        158        192
        26         16         18        162        153
        26         16         19        162        159
        26         16         20        162        146
        26         16         21        159        153
        26         16         22        151        167
        26         16         23        143        159
        26         16         24        131        139
        26         17         14        130        151
        26         17         15        138        174
        26         17         16        145        188
        26         17         17        149        170
        26         17         18        156        162
        26         17         19        156        144
        26         17         20        156        147
        26         17         21        150        154
        26         17         22        144        146
        26         17         23        135        142
        26         17         24        129        140
        26         18         15        128        147
        26         18         16        135        167
        26         18         17        143        161
        26         18         18        145        157
        26         18         19        146        167
        26         18         20        146        163
        26         18         21        138        148
        26         18         22        137        141
        26         18         23        128        130
        26         19         17        130        157
        26         19         18        134        159
        26         19         19        136        166
        26         19         20        133        154
        26         19         21        132        153
        27         10         18        128        130
        27         10         19        127        128
        27         11         16        130        160
        27         11         17        135        167
        27         11         18        135        156
        27         11         19        135        142
        27         11         20        134        138
        27         11         21        128        128
        27         12         15        127        179
        27         12         16        133        210
        27         12         17        139        187
        27         12         18        144        183
        27         12         19        142        148
        27         12         20        141        133
        27         12         21        135        133
        27         12         22        130        132
        27         13         15        132        190
        27         13         16        137        202
        27         13         17        142        225
        27         13         18        146        189
        27         13         19        147        145
        27         13         20        144        144
        27         13         21        140        140
        27         13         22        133        137
        27         14         15        132        187
        27         14         16        139        203
        27         14         17        143        209
        27         14         18        147        183
        27         14         19        148        164
        27         14         20        144        144
        27         14         21        142        142
        27         14         22        133        145
        27         14         23        127        143
        27         15         15        130        166
        27         15         16        137        183
        27         15         17        142        182
        27         15         18        145        151
        27         15         19        147        150
        27         15         20        144        134
        27         15         21        140        137
        27         15         22        134        136
        27         16         15        127        147
        27         16         16        132        163
        27         16         17        137        159
        27         16         18        140        158
        27         16         19        143        144
        27         16         20        139        132
        27         16         21        136        151
        27         16         22        131        133
        27         17         16        128        159
        27         17         17        131        154
        27         17         18        133        134
        27         17         19        137        141
        27         17         20        132        136
        27         17         21        134        129
        27         17         22        127        134
        27         18         19        128        133
        28         14         19        127        131


# object number: 004 --- object voxels: 1346
# ====================================================
#        x          y          z   HOM-gray   HET-gray
         8         10         13        128        158
         8         10         14        129        162
         8         11         12        137        148
         8         11         13        145        162
         8         11         14        145        181
         8         11         15        137        176
         8         11         16        129        165
         8         12         11        133        135
         8         12         12        145        150
         8         12         13        153        172
         8         12         14        152        195
         8         12         15        145        175
         8         12         16        134        168
         8         13         11        131        134
         8         13         12        147        156
         8         13         13        155        183
         8         13         14        158        185
         8         13         15        148        176
         8         13         16        139        162
         8         14         11        131        134
         8         14         12        141        149
         8         14         13        151        160
         8         14         14        151        176
         8         14         15        143        169
         8         14         16        135        147
         8         15         12        133        146
         8         15         13        138        151
         8         15         14        141        151
         8         15         15        137        156
         8         16         14        127        136
         9          9         13        131        175
         9          9         14        134        187
         9          9         15        130        191
         9         10         11        134        141
         9         10         12        147        160
         9         10         13        151        201
         9         10         14        153        225
         9         10         15        150        216
         9         10         16        136        177
         9         11         10        132        131
         9         11         11        150        150
         9         11         12        162        169
         9         11         13        174        203
         9         11         14        170        245
         9         11         15        164        218
         9         11         16        152        196
         9         11         17        135        156
         9         12         10        137        132
         9         12         11        158        146
         9         12         12        173        171
         9         12         13        181        204
         9         12         14        181        229
         9         12         15        176        215
         9         12         16        165        189
         9         12         17        145        161
         9         13         10        139        139
         9         13         11        161        135
         9         13         12        176        165
         9         13         13        185        197
         9         13         14        190        214
         9         13         15        182        194
         9         13         16        167        180
         9         13         17        148        149
         9         13         18        130        144
         9         14         10        134        130
         9         14         11        155        140
         9         14         12        168        147
         9         14         13        179        179
         9         14         14        181        186
         9         14         15        172        184
         9         14         16        161        156
         9         14         17        145        149
         9         15         11        145        142
         9         15         12        159        148
         9         15         13        166        153
         9         15         14        167        154
         9         15         15        165        155
         9         15         16        154        154
         9         15         17        137        145
         9         16         11        129        141
         9         16         12        143        130
         9         16         13        149        145
         9         16         14        151        148
         9         16         15        145        134
         9         16         16        139        141
         9         17         13        131        137
         9         17         14        133        136
         9         17         15        129        138
        10          8         14        128        167
        10          9         11        134        142
        10          9         12        143        166
        10          9         13        154        212
        10          9         14        153        238
        10          9         15        148        217
        10          9         16        137        180
        10         10         10        136        134
        10         10         11        155        155
        10         10         12        169        188
        10         10         13        176        231
        10         10         14        179        252
        10         10         15        173        237
        10         10         16        157        200
        10         10         17        142        162
        10         11         10        148        144
        10         11         11        170        169
        10         11         12        189        193
        10         11         13        197        229
        10         11         14        198        254
        10         11         15        190        239
        10         11         16        179        215
        10         11         17        158        161
        10         11         18        134        143
        10         12          9        130        133
        10         12         10        155        145
        10         12         11        181        159
        10         12         12        197        178
        10         12         13        208        217
        10         12         14        210        247
        10         12         15        204        237
        10         12         16        187        212
        10         12         17        169        173
        10         12         18        145        155
        10         13          9        134        128
        10         13         10        161        139
        10         13         11        184        156
        10         13         12        199        179
        10         13         13        212        196
        10         13         14        213        221
        10         13         15        208        241
        10         13         16        194        190
        10         13         17        170        162
        10         13         18        150        149
        10         14          9        129        128
        10         14         10        154        138
        10         14         11        177        147
        10         14         12        200        155
        10         14         13        208        169
        10         14         14        206        199
        10         14         15        204        183
        10         14         16        188        169
        10         14         17        167        165
        10         14         18        145        153
        10         15         10        147        147
        10         15         11        165        139
        10         15         12        184        154
        10         15         13        193        153
        10         15         14        198        165
        10         15         15        191        153
        10         15         16        178        149
        10         15         17        161        147
        10         15         18        142        133
        10         16         10        130        142
        10         16         11        149        132
        10         16         12        163        146
        10         16         13        172        134
        10         16         14        176        141
        10         16         15        175        137
        10         16         16        166        131
        10         16         17        147        139
        10         16         18        129        128
        10         17         11        128        128
        10         17         12        141        132
        10         17         13        151        133
        10         17         14        154        141
        10         17         15        149        140
        10         17         16        142        145
        10         17         17        130        130
        10         18         14        130        127
        11          8         12        131        160
        11          8         13        137        165
        11          8         14        138        166
        11          8         15        136        160
        11          9         11        145        166
        11          9         12        158        197
        11          9         13        169        216
        11          9         14        168        206
        11          9         15        165        208
        11          9         16        152        174
        11          9         17        137        151
        11         10         10        147        156
        11         10         11        168        175
        11         10         12        186        219
        11         10         13        198        248
        11         10         14        192        245
        11         10         15        188        247
        11         10         16        173        197
        11         10         17        158        158
        11         10         18        137        152
        11         11          9        136        134
        11         11         10        162        152
        11         11         11        188        182
        11         11         12        208        221
        11         11         13        216        220
        11         11         14        219        255
        11         11         15        211        249
        11         11         16        195        213
        11         11         17        175        175
        11         11         18        153        155
        11         11         19        128        143
        11         12          9        144        136
        11         12         10        171        162
        11         12         11        197        178
        11         12         12        217        208
        11         12         13        229        216
        11         12         14        231        231
        11         12         15        224        224
        11         12         16        208        225
        11         12         17        184        184
        11         12         18        164        179
        11         12         19        137        161
        11         13          9        148        130
        11         13         10        178        160
        11         13         11        203        169
        11         13         12        222        187
        11         13         13        231        196
        11         13         14        235        211
        11         13         15        230        219
        11         13         16        218        215
        11         13         17        192        195
        11         13         18        168        178
        11         13         19        143        167
        11         14          9        141        146
        11         14         10        171        155
        11         14         11        194        161
        11         14         12        219        171
        11         14         13        228        179
        11         14         14        232        192
        11         14         15        221        205
        11         14         16        213        208
        11         14         17        189        183
        11         14         18        166        177
        11         14         19        142        160
        11         15          9        134        147
        11         15         10        162        155
        11         15         11        180        165
        11         15         12        208        168
        11         15         13        214        154
        11         15         14        218        168
        11         15         15        212        172
        11         15         16        200        182
        11         15         17        181        166
        11         15         18        163        165
        11         15         19        138        147
        11         16         10        143        155
        11         16         11        166        149
        11         16         12        181        156
        11         16         13        193        153
        11         16         14        197        151
        11         16         15        196        155
        11         16         16        183        156
        11         16         17        163        150
        11         16         18        150        138
        11         16         19        127        143
        11         17         11        141        152
        11         17         12        158        138
        11         17         13        168        134
        11         17         14        169        132
        11         17         15        170        150
        11         17         16        161        140
        11         17         17        149        148
        11         17         18        132        133
        11         18         12        129        137
        11         18         13        139        132
        11         18         14        145        130
        11         18         15        143        135
        11         18         16        137        139
        11         18         17        127        132
        12          8         12        140        161
        12          8         13        146        186
        12          8         14        149        173
        12          8         15        143        167
        12          8         16        131        155
        12          9         10        132        145
        12          9         11        155        180
        12          9         12        169        192
        12          9         13        179        219
        12          9         14        181        228
        12          9         15        175        192
        12          9         16        162        172
        12          9         17        146        146
        12          9         18        127        141
        12         10          9        128        147
        12         10         10        154        169
        12         10         11        175        195
        12         10         12        190        215
        12         10         13        207        240
        12         10         14        207        231
        12         10         15        198        221
        12         10         16        186        186
        12         10         17        169        168
        12         10         18        147        154
        12         11          9        143        149
        12         11         10        171        171
        12         11         11        196        208
        12         11         12        218        233
        12         11         13        229        242
        12         11         14        228        247
        12         11         15        224        227
        12         11         16        209        209
        12         11         17        187        182
        12         11         18        164        167
        12         11         19        139        158
        12         12          9        152        141
        12         12         10        181        159
        12         12         11        208        194
        12         12         12        231        229
        12         12         13        245        231
        12         12         14        245        232
        12         12         15        237        237
        12         12         16        220        221
        12         12         17        205        212
        12         12         18        177        198
        12         12         19        149        167
        12         13          9        154        143
        12         13         10        183        157
        12         13         11        215        183
        12         13         12        234        229
        12         13         13        246        197
        12         13         14        247        220
        12         13         15        247        219
        12         13         16        230        242
        12         13         17        207        239
        12         13         18        181        214
        12         13         19        156        170
        12         13         20        130        162
        12         14          9        152        146
        12         14         10        177        185
        12         14         11        209        199
        12         14         12        230        192
        12         14         13        241        192
        12         14         14        247        187
        12         14         15        240        218
        12         14         16        229        235
        12         14         17        207        235
        12         14         18        182        211
        12         14         19        156        166
        12         14         20        132        147
        12         15          9        140        147
        12         15         10        170        173
        12         15         11        194        181
        12         15         12        216        175
        12         15         13        228        180
        12         15         14        235        169
        12         15         15        232        193
        12         15         16        212        205
        12         15         17        196        209
        12         15         18        177        172
        12         15         19        152        154
        12         15         20        131        138
        12         16         10        154        170
        12         16         11        176        177
        12         16         12        194        173
        12         16         13        206        163
        12         16         14        211        154
        12         16         15        206        166
        12         16         16        194        167
        12         16         17        181        173
        12         16         18        164        164
        12         16         19        143        149
        12         17         10        132        143
        12         17         11        154        158
        12         17         12        167        153
        12         17         13        179        147
        12         17         14        185        148
        12         17         15        182        157
        12         17         16        172        169
        12         17         17        162        162
        12         17         18        145        151
        12         17         19        130        127
        12         18         11        128        127
        12         18         12        142        144
        12         18         13        151        130
        12         18         14        159        138
        12         18         15        156        153
        12         18         16        151        165
        12         18         17        142        156
        12         18         18        128        134
        12         19         14        129        134
        12         19         15        130        145
        12         19         16        128        145
        13          8         11        127        162
        13          8         12        142        184
        13          8         13        147        203
        13          8         14        149        170
        13          8         15        147        168
        13          8         16        137        153
        13          9         10        134        142
        13          9         11        155        170
        13          9         12        167        208
        13          9         13        182        247
        13          9         14        181        218
        13          9         15        177        182
        13          9         16        165        167
        13          9         17        149        149
        13          9         18        130        145
        13         10          9        131        137
        13         10         10        154        167
        13         10         11        180        182
        13         10         12        199        245
        13         10         13        208        228
        13         10         14        212        226
        13         10         15        207        217
        13         10         16        191        174
        13         10         17        172        168
        13         10         18        152        147
        13         10         19        129        138
        13         11          9        144        149
        13         11         10        176        169
        13         11         11        200        208
        13         11         12        220        228
        13         11         13        229        233
        13         11         14        237        233
        13         11         15        233        217
        13         11         16        215        195
        13         11         17        191        200
        13         11         18        172        168
        13         11         19        146        162
        13         12          9        153        163
        13         12         10        185        192
        13         12         11        213        207
        13         12         12        233        225
        13         12         13        249        228
        13         12         14        252        218
        13         12         15        245        235
        13         12         16        229        234
        13         12         17        208        216
        13         12         18        183        184
        13         12         19        160        173
        13         12         20        132        145
        13         13          9        156        170
        13         13         10        184        193
        13         13         11        217        207
        13         13         12        239        213
        13         13         13        255        203
        13         13         14        254        238
        13         13         15        252        254
        13         13         16        240        247
        13         13         17        215        246
        13         13         18        192        229
        13         13         19        164        197
        13         13         20        137        163
        13         14          9        153        168
        13         14         10        185        191
        13         14         11        214        208
        13         14         12        237        211
        13         14         13        246        192
        13         14         14        250        205
        13         14         15        249        246
        13         14         16        234        224
        13         14         17        215        249
        13         14         18        192        230
        13         14         19        167        184
        13         14         20        143        159
        13         15          9        144        154
        13         15         10        172        181
        13         15         11        198        210
        13         15         12        221        193
        13         15         13        237        177
        13         15         14        240        182
        13         15         15        237        205
        13         15         16        225        237
        13         15         17        205        215
        13         15         18        185        185
        13         15         19        162        174
        13         15         20        139        142
        13         16          9        128        154
        13         16         10        158        171
        13         16         11        179        193
        13         16         12        200        180
        13         16         13        212        175
        13         16         14        217        175
        13         16         15        214        191
        13         16         16        207        194
        13         16         17        193        186
        13         16         18        174        155
        13         16         19        155        154
        13         16         20        134        130
        13         17         10        138        152
        13         17         11        156        172
        13         17         12        175        165
        13         17         13        187        166
        13         17         14        193        170
        13         17         15        193        174
        13         17         16        184        186
        13         17         17        175        181
        13         17         18        159        153
        13         17         19        143        134
        13         17         20        127        127
        13         18         11        133        148
        13         18         12        147        145
        13         18         13        159        151
        13         18         14        166        156
        13         18         15        167        179
        13         18         16        162        192
        13         18         17        150        174
        13         18         18        140        160
        13         18         19        127        145
        13         19         13        133        138
        13         19         14        138        152
        13         19         15        140        166
        13         19         16        138        173
        13         19         17        130        155
        14          8         12        137        177
        14          8         13        146        205
        14          8         14        146        190
        14          8         15        144        166
        14          8         16        133        140
        14          9         10        130        151
        14          9         11        151        183
        14          9         12        165        206
        14          9         13        175        236
        14          9         14        179        206
        14          9         15        175        175
        14          9         16        166        158
        14          9         17        150        149
        14          9         18        133        133
        14         10         10        149        165
        14         10         11        174        194
        14         10         12        193        214
        14         10         13        203        229
        14         10         14        204        234
        14         10         15        204        184
        14         10         16        192        164
        14         10         17        176        161
        14         10         18        155        146
        14         10         19        133        134
        14         11          9        139        148
        14         11         10        169        175
        14         11         11        192        201
        14         11         12        212        212
        14         11         13        223        223
        14         11         14        227        218
        14         11         15        225        196
        14         11         16        215        192
        14         11         17        194        183
        14         11         18        172        169
        14         11         19        150        150
        14         11         20        127        137
        14         12          9        147        176
        14         12         10        180        215
        14         12         11        209        230
        14         12         12        231        221
        14         12         13        242        198
        14         12         14        248        216
        14         12         15        238        198
        14         12         16        229        240
        14         12         17        211        211
        14         12         18        186        204
        14         12         19        165        165
        14         12         20        141        156
        14         13          9        153        177
        14         13         10        184        217
        14         13         11        208        228
        14         13         12        231        211
        14         13         13        244        244
        14         13         14        254        195
        14         13         15        247        231
        14         13         16        238        242
        14         13         17        217        240
        14         13         18        197        209
        14         13         19        169        187
        14         13         20        145        164
        14         14          9        151        180
        14         14         10        182        207
        14         14         11        209        212
        14         14         12        228        198
        14         14         13        247        206
        14         14         14        251        188
        14         14         15        242        242
        14         14         16        236        229
        14         14         17        217        252
        14         14         18        195        214
        14         14         19        172        187
        14         14         20        149        155
        14         14         21        127        133
        14         15          9        141        154
        14         15         10        170        181
        14         15         11        193        209
        14         15         12        222        195
        14         15         13        230        180
        14         15         14        242        189
        14         15         15        234        222
        14         15         16        228        210
        14         15         17        213        204
        14         15         18        191        181
        14         15         19        168        168
        14         15         20        146        151
        14         15         21        129        142
        14         16          9        127        152
        14         16         10        154        174
        14         16         11        179        172
        14         16         12        198        198
        14         16         13        215        172
        14         16         14        218        184
        14         16         15        219        194
        14         16         16        211        197
        14         16         17        197        179
        14         16         18        183        168
        14         16         19        160        159
        14         16         20        141        144
        14         17         10        139        157
        14         17         11        156        165
        14         17         12        173        164
        14         17         13        189        181
        14         17         14        197        193
        14         17         15        197        195
        14         17         16        189        209
        14         17         17        180        180
        14         17         18        169        160
        14         17         19        150        155
        14         17         20        135        129
        14         18         11        134        138
        14         18         12        149        154
        14         18         13        162        162
        14         18         14        169        178
        14         18         15        172        197
        14         18         16        169        208
        14         18         17        160        194
        14         18         18        151        156
        14         18         19        140        140
        14         19         13        136        151
        14         19         14        142        168
        14         19         15        143        175
        14         19         16        144        182
        14         19         17        142        181
        14         19         18        132        157
        15          8         12        127        161
        15          8         13        135        192
        15          8         14        140        164
        15          8         15        137        149
        15          8         16        132        143
        15          9         11        141        163
        15          9         12        154        197
        15          9         13        165        208
        15          9         14        169        187
        15          9         15        168        168
        15          9         16        157        141
        15          9         17        144        144
        15          9         18        130        141
        15         10         10        140        159
        15         10         11        162        190
        15         10         12        179        217
        15         10         13        193        196
        15         10         14        195        191
        15         10         15        190        172
        15         10         16        184        149
        15         10         17        169        149
        15         10         18        150        137
        15         10         19        130        142
        15         11          9        132        158
        15         11         10        158        173
        15         11         11        181        194
        15         11         12        201        213
        15         11         13        215        211
        15         11         14        218        183
        15         11         15        215        173
        15         11         16        206        162
        15         11         17        188        149
        15         11         18        171        160
        15         11         19        151        152
        15         11         20        130        134
        15         12          9        138        188
        15         12         10        168        241
        15         12         11        195        219
        15         12         12        216        240
        15         12         13        229        214
        15         12         14        233        190
        15         12         15        235        180
        15         12         16        221        193
        15         12         17        205        181
        15         12         18        187        173
        15         12         19        161        171
        15         12         20        140        141
        15         13          9        142        187
        15         13         10        172        230
        15         13         11        201        232
        15         13         12        219        218
        15         13         13        233        191
        15         13         14        239        190
        15         13         15        242        197
        15         13         16        231        207
        15         13         17        214        203
        15         13         18        195        199
        15         13         19        172        164
        15         13         20        149        156
        15         13         21        129        144
        15         14          9        142        170
        15         14         10        171        218
        15         14         11        195        234
        15         14         12        217        191
        15         14         13        233        181
        15         14         14        241        175
        15         14         15        240        199
        15         14         16        228        222
        15         14         17        214        204
        15         14         18        197        205
        15         14         19        175        164
        15         14         20        154        146
        15         14         21        133        133
        15         15          9        134        161
        15         15         10        160        178
        15         15         11        190        179
        15         15         12        208        190
        15         15         13        226        180
        15         15         14        229        210
        15         15         15        228        204
        15         15         16        221        205
        15         15         17        211        186
        15         15         18        192        181
        15         15         19        173        158
        15         15         20        155        142
        15         15         21        135        141
        15         16         10        149        159
        15         16         11        169        172
        15         16         12        194        185
        15         16         13        208        207
        15         16         14        217        202
        15         16         15        216        215
        15         16         16        209        209
        15         16         17        197        183
        15         16         18        185        170
        15         16         19        168        150
        15         16         20        151        142
        15         16         21        132        132
        15         17         10        131        145
        15         17         11        152        152
        15         17         12        172        177
        15         17         13        183        213
        15         17         14        192        233
        15         17         15        193        222
        15         17         16        190        251
        15         17         17        182        190
        15         17         18        172        169
        15         17         19        155        136
        15         17         20        142        140
        15         17         21        127        127
        15         18         11        134        148
        15         18         12        148        161
        15         18         13        161        183
        15         18         14        168        208
        15         18         15        171        216
        15         18         16        170        198
        15         18         17        166        183
        15         18         18        154        169
        15         18         19        145        131
        15         18         20        132        134
        15         19         13        136        154
        15         19         14        145        170
        15         19         15        151        200
        15         19         16        148        189
        15         19         17        144        172
        15         19         18        138        153
        15         19         19        130        130
        15         20         15        127        147
        15         20         16        127        157
        16          8         14        129        144
        16          8         15        130        151
        16          9         11        130        147
        16          9         12        141        163
        16          9         13        150        154
        16          9         14        155        161
        16          9         15        152        143
        16          9         16        146        140
        16          9         17        139        139
        16         10         10        129        152
        16         10         11        149        165
        16         10         12        167        167
        16         10         13        175        159
        16         10         14        180        164
        16         10         15        180        156
        16         10         16        173        143
        16         10         17        161        136
        16         10         18        145        139
        16         10         19        131        139
        16         11         10        141        161
        16         11         11        166        173
        16         11         12        184        182
        16         11         13        196        182
        16         11         14        199        168
        16         11         15        201        160
        16         11         16        195        159
        16         11         17        183        146
        16         11         18        165        151
        16         11         19        145        146
        16         11         20        129        142
        16         12          9        127        155
        16         12         10        155        198
        16         12         11        178        193
        16         12         12        195        194
        16         12         13        210        176
        16         12         14        213        167
        16         12         15        216        172
        16         12         16        208        171
        16         12         17        194        156
        16         12         18        180        162
        16         12         19        159        151
        16         12         20        143        139
        16         13          9        132        178
        16         13         10        160        194
        16         13         11        181        195
        16         13         12        204        183
        16         13         13        222        172
        16         13         14        227        165
        16         13         15        221        169
        16         13         16        216        192
        16         13         17        205        197
        16         13         18        187        184
        16         13         19        171        157
        16         13         20        150        150
        16         13         21        133        131
        16         14          9        130        157
        16         14         10        155        179
        16         14         11        183        189
        16         14         12        203        172
        16         14         13        218        165
        16         14         14        225        173
        16         14         15        225        177
        16         14         16        219        207
        16         14         17        209        207
        16         14         18        194        201
        16         14         19        176        163
        16         14         20        155        141
        16         14         21        138        132
        16         15         10        148        166
        16         15         11        173        166
        16         15         12        192        175
        16         15         13        210        191
        16         15         14        216        187
        16         15         15        218        184
        16         15         16        212        193
        16         15         17        207        204
        16         15         18        192        176
        16         15         19        173        162
        16         15         20        155        139
        16         15         21        140        138
        16         16         10        137        141
        16         16         11        160        158
        16         16         12        178        178
        16         16         13        197        212
        16         16         14        205        227
        16         16         15        205        225
        16         16         16        204        204
        16         16         17        192        190
        16         16         18        183        167
        16         16         19        171        146
        16         16         20        154        130
        16         16         21        139        131
        16         17         11        143        147
        16         17         12        162        188
        16         17         13        177        228
        16         17         14        186        233
        16         17         15        190        228
        16         17         16        187        217
        16         17         17        181        181
        16         17         18        172        172
        16         17         19        161        132
        16         17         20        150        134
        16         17         21        133        131
        16         18         12        143        175
        16         18         13        156        208
        16         18         14        167        231
        16         18         15        168        230
        16         18         16        169        208
        16         18         17        166        176
        16         18         18        158        150
        16         18         19        150        132
        16         18         20        138        128
        16         19         13        137        161
        16         19         14        143        177
        16         19         15        146        185
        16         19         16        151        169
        16         19         17        149        151
        16         19         18        143        151
        16         19         19        139        145
        16         19         20        128        129
        16         20         15        127        159
        16         20         16        130        149
        16         20         17        130        137
        16         20         18        128        128
        17          9         13        134        140
        17          9         14        138        134
        17          9         15        141        141
        17          9         16        138        136
        17         10         11        131        140
        17         10         12        146        149
        17         10         13        158        145
        17         10         14        160        143
        17         10         15        161        132
        17         10         16        156        130
        17         10         17        151        145
        17         10         18        136        138
        17         11         11        146        155
        17         11         12        161        164
        17         11         13        174        161
        17         11         14        180        154
        17         11         15        183        154
        17         11         16        177        152
        17         11         17        168        152
        17         11         18        156        148
        17         11         19        143        134
        17         12         10        135        155
        17         12         11        156        166
        17         12         12        174        171
        17         12         13        191        156
        17         12         14        198        160
        17         12         15        195        152
        17         12         16        194        166
        17         12         17        187        169
        17         12         18        169        159
        17         12         19        157        145
        17         12         20        139        133
        17         13         10        141        165
        17         13         11        164        166
        17         13         12        182        161
        17         13         13        199        151
        17         13         14        206        161
        17         13         15        204        151
        17         13         16        205        179
        17         13         17        196        194
        17         13         18        180        169
        17         13         19        167        158
        17         13         20        149        147
        17         13         21        133        136
        17         14         10        140        157
        17         14         11        164        164
        17         14         12        182        156
        17         14         13        198        151
        17         14         14        208        150
        17         14         15        211        169
        17         14         16        207        190
        17         14         17        198        197
        17         14         18        188        192
        17         14         19        172        168
        17         14         20        157        142
        17         14         21        139        142
        17         15         10        136        147
        17         15         11        157        152
        17         15         12        173        145
        17         15         13        190        158
        17         15         14        202        173
        17         15         15        205        185
        17         15         16        203        193
        17         15         17        197        182
        17         15         18        183        172
        17         15         19        170        151
        17         15         20        156        136
        17         15         21        142        129
        17         16         10        127        144
        17         16         11        148        147
        17         16         12        165        175
        17         16         13        179        195
        17         16         14        192        212
        17         16         15        193        208
        17         16         16        194        183
        17         16         17        190        181
        17         16         18        182        158
        17         16         19        166        156
        17         16         20        157        134
        17         16         21        141        137
        17         17         11        134        142
        17         17         12        152        172
        17         17         13        166        198
        17         17         14        177        216
        17         17         15        181        237
        17         17         16        185        213
        17         17         17        178        176
        17         17         18        170        143
        17         17         19        161        137
        17         17         20        149        131
        17         17         21        139        130
        17         18         12        134        161
        17         18         13        147        189
        17         18         14        162        215
        17         18         15        166        250
        17         18         16        166        206
        17         18         17        165        163
        17         18         18        162        151
        17         18         19        154        140
        17         18         20        141        137
        17         18         21        130        131
        17         19         13        130        166
        17         19         14        141        183
        17         19         15        148        197
        17         19         16        150        182
        17         19         17        150        149
        17         19         18        148        145
        17         19         19        139        127
        17         19         20        132        127
        17         20         15        129        148
        17         20         16        133        142
        17         20         17        130        139
        17         20         18        129        131
        17         20         19        128        135
        18         10         12        127        143
        18         10         13        139        132
        18         10         14        141        139
        18         10         15        147        131
        18         10         16        145        139
        18         10         17        139        134
        18         10         18        128        135
        18         11         12        141        148
        18         11         13        154        148
        18         11         14        159        133
        18         11         15        165        138
        18         11         16        161        135
        18         11         17        156        153
        18         11         18        147        135
        18         11         19        135        140
        18         12         11        138        149
        18         12         12        152        141
        18         12         13        165        145
        18         12         14        173        148
        18         12         15        180        143
        18         12         16        178        148
        18         12         17        169        156
        18         12         18        161        150
        18         12         19        147        149
        18         12         20        136        141
        18         13         11        144        136
        18         13         12        158        142
        18         13         13        175        150
        18         13         14        182        150
        18         13         15        186        150
        18         13         16        183        170
        18         13         17        180        181
        18         13         18        170        173
        18         13         19        157        157
        18         13         20        145        141
        18         13         21        133        127
        18         14         11        147        130
        18         14         12        164        136
        18         14         13        178        150
        18         14         14        189        145
        18         14         15        191        155
        18         14         16        192        171
        18         14         17        187        174
        18         14         18        177        169
        18         14         19        166        149
        18         14         20        153        132
        18         14         21        140        137
        18         15         11        142        132
        18         15         12        157        135
        18         15         13        176        148
        18         15         14        186        159
        18         15         15        191        159
        18         15         16        193        172
        18         15         17        184        193
        18         15         18        174        161
        18         15         19        168        150
        18         15         20        156        146
        18         15         21        142        137
        18         15         22        128        128
        18         16         11        135        143
        18         16         12        153        147
        18         16         13        165        158
        18         16         14        175        168
        18         16         15        183        188
        18         16         16        183        176
        18         16         17        182        170
        18         16         18        174        149
        18         16         19        168        150
        18         16         20        156        143
        18         16         21        144        127
        18         16         22        127        138
        18         17         12        142        147
        18         17         13        155        172
        18         17         14        162        205
        18         17         15        172        208
        18         17         16        175        207
        18         17         17        175        162
        18         17         18        167        138
        18         17         19        163        146
        18         17         20        152        139
        18         17         21        140        137
        18         17         22        128        133
        18         18         12        127        155
        18         18         13        141        170
        18         18         14        152        194
        18         18         15        159        229
        18         18         16        161        192
        18         18         17        160        162
        18         18         18        159        151
        18         18         19        154        139
        18         18         20        141        133
        18         18         21        134        128
        18         19         14        137        180
        18         19         15        141        198
        18         19         16        148        181
        18         19         17        149        149
        18         19         18        147        130
        18         19         19        143        141
        18         19         20        134        134
        18         20         15        127        147
        18         20         16        130        157
        18         20         17        134        131
        18         20         18        132        139
        18         20         19        127        127
        19         10         15        127        135
        19         10         16        130        140
        19         11         13        136        131
        19         11         14        141        140
        19         11         15        145        127
        19         11         16        144        129
        19         11         17        142        134
        19         11         18        135        130
        19         11         19        127        127
        19         12         12        135        130
        19         12         13        146        134
        19         12         14        153        143
        19         12         15        160        144
        19         12         16        158        142
        19         12         17        157        141
        19         12         18        150        141
        19         12         19        139        144
        19         12         20        130        140
        19         13         12        138        129
        19         13         13        156        141
        19         13         14        165        136
        19         13         15        168        138
        19         13         16        170        154
        19         13         17        167        160
        19         13         18        163        149
        19         13         19        153        136
        19         13         20        141        141
        19         13         21        130        132
        19         14         11        128        127
        19         14         12        144        142
        19         14         13        156        145
        19         14         14        169        135
        19         14         15        173        154
        19         14         16        175        164
        19         14         17        172        162
        19         14         18        166        158
        19         14         19        160        151
        19         14         20        147        127
        19         14         21        137        129
        19         15         12        139        130
        19         15         13        155        136
        19         15         14        164        154
        19         15         15        173        142
        19         15         16        173        150
        19         15         17        173        152
        19         15         18        169        156
        19         15         19        162        148
        19         15         20        154        134
        19         15         21        138        128
        19         15         22        128        139
        19         16         12        137        131
        19         16         13        149        138
        19         16         14        162        146
        19         16         15        167        143
        19         16         16        171        156
        19         16         17        172        147
        19         16         18        170        150
        19         16         19        159        134
        19         16         20        152        144
        19         16         21        142        139
        19         17         12        128        138
        19         17         13        140        140
        19         17         14        155        171
        19         17         15        163        185
        19         17         16        164        167
        19         17         17        168        145
        19         17         18        163        147
        19         17         19        158        130
        19         17         20        148        140
        19         17         21        138        139
        19         17         22        128        134
        19         18         13        132        153
        19         18         14        143        179
        19         18         15        151        200
        19         18         16        156        167
        19         18         17        159        154
        19         18         18        156        141
        19         18         19        151        127
        19         18         20        144        127
        19         18         21        133        134
        19         19         14        130        158
        19         19         15        137        175
        19         19         16        146        168
        19         19         17        145        137
        19         19         18        145        143
        19         19         19        142        130
        19         19         20        135        135
        19         20         16        129        137
        19         20         17        131        137
        19         20         18        130        138
        19         20         19        129        129
        20         11         15        128        129
        20         11         16        132        137
        20         11         17        130        130
        20         12         14        135        130
        20         12         15        142        128
        20         12         16        144        143
        20         12         17        140        143
        20         12         18        139        139
        20         12         19        133        134
        20         13         13        134        129
        20         13         14        144        127
        20         13         15        149        134
        20         13         16        153        137
        20         13         17        153        145
        20         13         18        151        146
        20         13         19        145        128
        20         13         20        134        129
        20         14         13        139        132
        20         14         14        149        130
        20         14         15        156        142
        20         14         16        160        134
        20         14         17        160        152
        20         14         18        157        139
        20         14         19        151        134
        20         14         20        142        133
        20         14         21        132        139
        20         15         13        140        129
        20         15         14        149        142
        20         15         15        161        130
        20         15         16        162        133
        20         15         17        165        135
        20         15         18        159        132
        20         15         19        154        144
        20         15         20        148        135
        20         15         21        134        140
        20         16         13        136        143
        20         16         14        147        143
        20         16         15        156        134
        20         16         16        158        148
        20         16         17        162        141
        20         16         18        164        142
        20         16         19        155        133
        20         16         20        149        129
        20         16         21        137        135
        20         16         22        127        137
        20         17         13        130        141
        20         17         14        143        135
        20         17         15        148        144
        20         17         16        156        145
        20         17         17        161        146
        20         17         18        159        130
        20         17         19        154        141
        20         17         20        146        142
        20         17         21        138        129
        20         18         14        132        139
        20         18         15        143        153
        20         18         16        147        149
        20         18         17        150        144
        20         18         18        151        143
        20         18         19        147        128
        20         18         20        141        129
        20         18         21        133        129
        20         19         15        131        150
        20         19         16        138        132
        20         19         17        142        144
        20         19         18        141        127
        20         19         19        140        140
        20         19         20        132        130
        20         20         17        127        127
        20         20         18        129        127
        20         20         19        128        135
        21         12         16        130        130
        21         12         17        129        138
        21         12         18        129        129
        21         13         15        134        139
        21         13         16        139        130
        21         13         17        138        129
        21         13         18        136        130
        21         13         19        134        134
        21         13         20        128        127
        21         14         14        134        132
        21         14         15        140        129
        21         14         16        147        129
        21         14         17        146        142
        21         14         18        144        133
        21         14         19        142        130
        21         14         20        135        129
        21         15         14        135        139
        21         15         15        146        132
        21         15         16        147        140
        21         15         17        150        132
        21         15         18        150        127
        21         15         19        148        130
        21         15         20        140        133
        21         15         21        131        128
        21         16         14        134        137
        21         16         15        143        130
        21         16         16        149        142
        21         16         17        152        141
        21         16         18        151        137
        21         16         19        147        130
        21         16         20        141        141
        21         16         21        134        128
        21         17         14        132        130
        21         17         15        140        133
        21         17         16        146        144
        21         17         17        149        128
        21         17         18        148        127
        21         17         19        144        138
        21         17         20        139        129
        21         17         21        131        129
        21         18         15        132        132
        21         18         16        139        136
        21         18         17        141        131
        21         18         18        142        130
        21         18         19        141        141
        21         18         20        137        137
        21         18         21        127        133
        21         19         16        131        131
        21         19         17        134        128
        21         19         18        136        129
        21         19         19        134        128
        21         19         20        130        130
        22         14         15        127        131
        22         14         16        133        130
        22         14         17        134        139
        22         14         18        133        133
        22         14         19        131        127
        22         14         20        127        136
        22         15         15        129        131
        22         15         16        135        128
        22         15         17        140        128
        22         15         18        138        127
        22         15         19        137        127
        22         15         20        130        127
        22         16         15        129        137
        22         16         16        136        129
        22         16         17        141        138
        22         16         18        141        127
        22         16         19        139        134
        22         16         20        134        140
        22         17         15        127        128
        22         17         16        135        128
        22         17         17        139        128
        22         17         18        138        127
        22         17         19        136        134
        22         17         20        132        128
        22         18         16        129        127
        22         18         17        134        127
        22         18         18        134        127
        22         18         19        134        127
        22         18         20        127        137
        22         19         18        127        143
        23         15         18        127        141
        23         16         17        129        129
        23         16         18        129        129
        23         16         19        128        134
        23         17         18        127        127


# object number: 005 --- object voxels: 1839
# ====================================================
#        x          y          z   HOM-gray   HET-gray
        10         16         14        127        157
        10         16         15        128        167
        10         16         16        129        160
        10         16         17        128        156
        10         17         14        130        142
        10         17         15        133        151
        10         17         16        133        154
        10         17         17        132        143
        10         17         18        127        135
        10         18         14        132        129
        10         18         15        133        156
        10         18         16        136        161
        10         18         17        132        138
        10         18         18        128        145
        10         19         13        127        138
        10         19         14        130        137
        10         19         15        132        152
        10         19         16        134        142
        10         19         17        129        145
        10         20         15        129        156
        10         20         16        127        157
        11         14         15        129        168
        11         14         16        129        176
        11         14         17        130        168
        11         15         13        128        157
        11         15         14        135        175
        11         15         15        138        191
        11         15         16        138        182
        11         15         17        137        173
        11         15         18        133        151
        11         16         12        128        143
        11         16         13        137        153
        11         16         14        142        173
        11         16         15        144        172
        11         16         16        145        182
        11         16         17        144        176
        11         16         18        139        161
        11         16         19        133        136
        11         17         12        131        133
        11         17         13        141        152
        11         17         14        146        174
        11         17         15        152        184
        11         17         16        150        178
        11         17         17        147        165
        11         17         18        142        147
        11         17         19        135        149
        11         18         12        137        131
        11         18         13        144        140
        11         18         14        149        151
        11         18         15        150        178
        11         18         16        152        170
        11         18         17        148        172
        11         18         18        143        150
        11         18         19        133        143
        11         19         12        136        133
        11         19         13        144        134
        11         19         14        149        149
        11         19         15        152        163
        11         19         16        153        180
        11         19         17        146        180
        11         19         18        141        156
        11         19         19        132        132
        11         20         12        133        134
        11         20         13        142        127
        11         20         14        148        153
        11         20         15        149        181
        11         20         16        147        184
        11         20         17        145        188
        11         20         18        136        162
        11         20         19        128        141
        11         21         12        128        143
        11         21         13        136        140
        11         21         14        143        145
        11         21         15        143        169
        11         21         16        141        172
        11         21         17        137        159
        11         21         18        130        150
        11         22         13        129        137
        11         22         14        131        131
        11         22         15        134        138
        11         22         16        130        153
        11         22         17        128        133
        12         13         15        129        153
        12         13         16        129        152
        12         13         17        128        147
        12         14         13        132        148
        12         14         14        138        169
        12         14         15        141        175
        12         14         16        141        183
        12         14         17        140        179
        12         14         18        134        149
        12         14         19        127        142
        12         15         12        131        142
        12         15         13        143        157
        12         15         14        147        192
        12         15         15        153        202
        12         15         16        152        210
        12         15         17        148        182
        12         15         18        143        169
        12         15         19        137        145
        12         16         11        128        127
        12         16         12        144        148
        12         16         13        151        162
        12         16         14        160        189
        12         16         15        160        226
        12         16         16        160        209
        12         16         17        156        198
        12         16         18        152        169
        12         16         19        142        144
        12         16         20        130        134
        12         17         11        137        129
        12         17         12        151        141
        12         17         13        159        171
        12         17         14        162        192
        12         17         15        171        205
        12         17         16        168        208
        12         17         17        165        196
        12         17         18        157        171
        12         17         19        147        151
        12         17         20        135        135
        12         18         10        127        138
        12         18         11        141        142
        12         18         12        155        141
        12         18         13        162        147
        12         18         14        170        174
        12         18         15        168        178
        12         18         16        170        190
        12         18         17        165        180
        12         18         18        162        165
        12         18         19        146        169
        12         18         20        133        151
        12         19         10        128        127
        12         19         11        145        145
        12         19         12        157        148
        12         19         13        163        156
        12         19         14        170        170
        12         19         15        173        178
        12         19         16        171        219
        12         19         17        165        195
        12         19         18        157        179
        12         19         19        144        150
        12         19         20        134        145
        12         20         10        128        134
        12         20         11        143        142
        12         20         12        155        141
        12         20         13        166        143
        12         20         14        169        169
        12         20         15        171        186
        12         20         16        167        231
        12         20         17        162        195
        12         20         18        152        177
        12         20         19        141        146
        12         20         20        128        149
        12         21         11        139        139
        12         21         12        146        150
        12         21         13        159        153
        12         21         14        161        156
        12         21         15        165        179
        12         21         16        162        192
        12         21         17        157        182
        12         21         18        146        152
        12         21         19        136        142
        12         22         11        130        147
        12         22         12        143        146
        12         22         13        149        149
        12         22         14        154        146
        12         22         15        152        149
        12         22         16        150        164
        12         22         17        145        161
        12         22         18        137        148
        12         23         12        129        147
        12         23         13        137        146
        12         23         14        139        136
        12         23         15        142        143
        12         23         16        140        130
        12         23         17        134        127
        12         24         15        129        137
        13         13         13        127        138
        13         13         14        133        154
        13         13         15        139        162
        13         13         16        140        159
        13         13         17        138        168
        13         13         18        133        151
        13         13         19        127        128
        13         14         12        132        141
        13         14         13        143        156
        13         14         14        147        175
        13         14         15        152        189
        13         14         16        152        193
        13         14         17        149        174
        13         14         18        144        160
        13         14         19        135        144
        13         14         20        127        128
        13         15         11        135        127
        13         15         12        144        137
        13         15         13        155        165
        13         15         14        159        195
        13         15         15        166        206
        13         15         16        165        223
        13         15         17        163        204
        13         15         18        156        174
        13         15         19        145        162
        13         15         20        133        136
        13         16         10        129        127
        13         16         11        142        138
        13         16         12        155        149
        13         16         13        166        167
        13         16         14        173        194
        13         16         15        175        207
        13         16         16        172        209
        13         16         17        169        223
        13         16         18        162        186
        13         16         19        154        160
        13         16         20        138        148
        13         17         10        136        127
        13         17         11        153        140
        13         17         12        165        155
        13         17         13        177        171
        13         17         14        182        191
        13         17         15        182        203
        13         17         16        183        214
        13         17         17        180        207
        13         17         18        171        202
        13         17         19        159        177
        13         17         20        145        156
        13         17         21        130        144
        13         18          9        127        127
        13         18         10        143        132
        13         18         11        158        146
        13         18         12        173        161
        13         18         13        182        165
        13         18         14        188        175
        13         18         15        191        184
        13         18         16        189        204
        13         18         17        181        217
        13         18         18        172        189
        13         18         19        160        184
        13         18         20        146        163
        13         18         21        131        156
        13         19          9        130        130
        13         19         10        144        151
        13         19         11        163        160
        13         19         12        176        162
        13         19         13        183        162
        13         19         14        188        183
        13         19         15        194        195
        13         19         16        192        206
        13         19         17        183        206
        13         19         18        171        181
        13         19         19        159        173
        13         19         20        145        165
        13         19         21        129        142
        13         20          9        127        151
        13         20         10        147        157
        13         20         11        159        171
        13         20         12        173        171
        13         20         13        186        156
        13         20         14        190        178
        13         20         15        192        200
        13         20         16        188        208
        13         20         17        179        207
        13         20         18        169        185
        13         20         19        156        159
        13         20         20        139        157
        13         21         10        141        165
        13         21         11        157        167
        13         21         12        170        170
        13         21         13        178        159
        13         21         14        184        164
        13         21         15        185        176
        13         21         16        179        187
        13         21         17        173        182
        13         21         18        161        164
        13         21         19        147        155
        13         21         20        134        135
        13         22         10        133        173
        13         22         11        147        174
        13         22         12        162        170
        13         22         13        168        167
        13         22         14        172        163
        13         22         15        175        164
        13         22         16        170        158
        13         22         17        163        154
        13         22         18        152        144
        13         22         19        138        132
        13         23         11        138        166
        13         23         12        150        164
        13         23         13        156        173
        13         23         14        159        159
        13         23         15        161        148
        13         23         16        156        138
        13         23         17        150        133
        13         23         18        139        138
        13         23         19        127        140
        13         24         12        131        155
        13         24         13        140        157
        13         24         14        144        138
        13         24         15        142        143
        13         24         16        142        138
        13         24         17        133        134
        13         25         14        128        134
        14         12         15        127        144
        14         12         16        130        132
        14         12         17        128        144
        14         13         12        127        141
        14         13         13        137        144
        14         13         14        141        142
        14         13         15        144        151
        14         13         16        144        159
        14         13         17        143        146
        14         13         18        137        148
        14         13         19        131        131
        14         14         11        131        133
        14         14         12        142        130
        14         14         13        151        156
        14         14         14        157        160
        14         14         15        161        175
        14         14         16        159        188
        14         14         17        157        169
        14         14         18        149        159
        14         14         19        144        152
        14         14         20        131        131
        14         15         10        129        129
        14         15         11        146        141
        14         15         12        157        155
        14         15         13        164        158
        14         15         14        173        178
        14         15         15        174        198
        14         15         16        178        230
        14         15         17        169        216
        14         15         18        162        204
        14         15         19        150        157
        14         15         20        141        162
        14         16         10        142        128
        14         16         11        156        157
        14         16         12        171        158
        14         16         13        182        171
        14         16         14        185        191
        14         16         15        187        206
        14         16         16        190        221
        14         16         17        183        230
        14         16         18        172        213
        14         16         19        162        199
        14         16         20        147        167
        14         16         21        132        156
        14         17          9        131        136
        14         17         10        151        150
        14         17         11        167        155
        14         17         12        181        163
        14         17         13        192        172
        14         17         14        199        171
        14         17         15        201        204
        14         17         16        195        218
        14         17         17        191        225
        14         17         18        181        218
        14         17         19        166        199
        14         17         20        152        195
        14         17         21        136        167
        14         18          9        138        139
        14         18         10        157        149
        14         18         11        174        170
        14         18         12        190        177
        14         18         13        197        167
        14         18         14        205        174
        14         18         15        208        197
        14         18         16        203        199
        14         18         17        194        228
        14         18         18        186        214
        14         18         19        170        225
        14         18         20        155        214
        14         18         21        138        176
        14         19          9        141        160
        14         19         10        161        176
        14         19         11        177        191
        14         19         12        192        199
        14         19         13        206        188
        14         19         14        210        191
        14         19         15        208        190
        14         19         16        212        203
        14         19         17        197        202
        14         19         18        185        216
        14         19         19        171        210
        14         19         20        154        204
        14         19         21        134        170
        14         20          9        141        171
        14         20         10        160        190
        14         20         11        178        206
        14         20         12        194        208
        14         20         13        204        194
        14         20         14        210        180
        14         20         15        210        184
        14         20         16        205        198
        14         20         17        194        194
        14         20         18        186        186
        14         20         19        167        177
        14         20         20        152        176
        14         20         21        133        159
        14         21          9        140        178
        14         21         10        156        198
        14         21         11        175        197
        14         21         12        191        201
        14         21         13        198        184
        14         21         14        207        173
        14         21         15        206        179
        14         21         16        201        173
        14         21         17        192        175
        14         21         18        178        171
        14         21         19        162        158
        14         21         20        146        146
        14         21         21        128        140
        14         22          9        131        170
        14         22         10        149        185
        14         22         11        169        201
        14         22         12        181        187
        14         22         13        189        181
        14         22         14        195        168
        14         22         15        195        159
        14         22         16        188        157
        14         22         17        181        161
        14         22         18        168        156
        14         22         19        153        147
        14         22         20        134        131
        14         23         10        141        169
        14         23         11        154        180
        14         23         12        168        188
        14         23         13        177        179
        14         23         14        180        161
        14         23         15        181        155
        14         23         16        175        143
        14         23         17        163        138
        14         23         18        153        131
        14         23         19        139        139
        14         24         11        139        180
        14         24         12        150        170
        14         24         13        158        172
        14         24         14        163        162
        14         24         15        161        144
        14         24         16        157        142
        14         24         17        150        130
        14         24         18        137        137
        14         25         12        131        159
        14         25         13        139        151
        14         25         14        141        151
        14         25         15        142        129
        14         25         16        139        128
        14         25         17        130        134
        15         12         14        129        127
        15         12         15        134        135
        15         12         16        131        143
        15         12         17        131        134
        15         12         18        127        127
        15         13         12        133        127
        15         13         13        142        142
        15         13         14        146        133
        15         13         15        149        140
        15         13         16        149        147
        15         13         17        146        155
        15         13         18        141        136
        15         13         19        133        130
        15         14         11        137        132
        15         14         12        149        143
        15         14         13        157        148
        15         14         14        163        147
        15         14         15        165        156
        15         14         16        165        175
        15         14         17        162        167
        15         14         18        155        161
        15         14         19        146        143
        15         14         20        135        141
        15         15         10        137        134
        15         15         11        152        152
        15         15         12        166        170
        15         15         13        178        166
        15         15         14        182        171
        15         15         15        187        178
        15         15         16        184        207
        15         15         17        178        224
        15         15         18        169        184
        15         15         19        157        183
        15         15         20        144        157
        15         15         21        130        139
        15         16          9        132        132
        15         16         10        151        133
        15         16         11        166        170
        15         16         12        184        192
        15         16         13        191        193
        15         16         14        200        171
        15         16         15        199        187
        15         16         16        195        240
        15         16         17        190        247
        15         16         18        181        222
        15         16         19        165        209
        15         16         20        152        187
        15         16         21        136        161
        15         17          9        143        127
        15         17         10        163        148
        15         17         11        180        180
        15         17         12        193        195
        15         17         13        206        190
        15         17         14        213        171
        15         17         15        214        197
        15         17         16        207        209
        15         17         17        206        233
        15         17         18        191        237
        15         17         19        173        253
        15         17         20        159        225
        15         17         21        139        181
        15         18          8        128        141
        15         18          9        149        145
        15         18         10        171        157
        15         18         11        191        180
        15         18         12        208        208
        15         18         13        215        189
        15         18         14        222        185
        15         18         15        222        188
        15         18         16        219        194
        15         18         17        212        222
        15         18         18        195        233
        15         18         19        181        254
        15         18         20        160        251
        15         18         21        143        204
        15         19          8        133        133
        15         19          9        153        160
        15         19         10        175        175
        15         19         11        195        217
        15         19         12        208        224
        15         19         13        226        210
        15         19         14        226        179
        15         19         15        227        188
        15         19         16        224        192
        15         19         17        214        217
        15         19         18        201        232
        15         19         19        178        233
        15         19         20        163        237
        15         19         21        144        205
        15         20          8        133        155
        15         20          9        155        175
        15         20         10        175        198
        15         20         11        196        221
        15         20         12        212        222
        15         20         13        226        237
        15         20         14        229        192
        15         20         15        226        208
        15         20         16        225        184
        15         20         17        211        196
        15         20         18        195        229
        15         20         19        177        212
        15         20         20        159        223
        15         20         21        139        192
        15         21          8        129        152
        15         21          9        151        179
        15         21         10        175        195
        15         21         11        191        228
        15         21         12        211        238
        15         21         13        217        217
        15         21         14        224        198
        15         21         15        222        182
        15         21         16        219        179
        15         21         17        205        176
        15         21         18        192        192
        15         21         19        173        196
        15         21         20        153        189
        15         21         21        133        166
        15         22          9        146        190
        15         22         10        165        206
        15         22         11        180        197
        15         22         12        196        220
        15         22         13        206        208
        15         22         14        212        195
        15         22         15        214        170
        15         22         16        208        174
        15         22         17        194        158
        15         22         18        179        152
        15         22         19        162        160
        15         22         20        144        159
        15         23          9        135        166
        15         23         10        156        181
        15         23         11        170        190
        15         23         12        182        207
        15         23         13        193        193
        15         23         14        198        185
        15         23         15        196        163
        15         23         16        189        163
        15         23         17        180        139
        15         23         18        165        140
        15         23         19        151        130
        15         23         20        133        136
        15         24         10        138        163
        15         24         11        156        178
        15         24         12        166        186
        15         24         13        175        181
        15         24         14        180        164
        15         24         15        178        148
        15         24         16        171        156
        15         24         17        161        138
        15         24         18        149        139
        15         24         19        136        129
        15         25         11        135        153
        15         25         12        146        170
        15         25         13        154        165
        15         25         14        156        144
        15         25         15        155        148
        15         25         16        150        141
        15         25         17        142        132
        15         25         18        131        131
        15         26         13        132        139
        15         26         14        134        129
        15         26         15        133        140
        15         26         16        127        128
        16         12         14        132        127
        16         12         15        132        135
        16         12         16        134        128
        16         12         17        130        129
        16         13         12        137        130
        16         13         13        145        141
        16         13         14        149        142
        16         13         15        153        136
        16         13         16        153        146
        16         13         17        148        130
        16         13         18        143        131
        16         13         19        132        130
        16         14         10        129        141
        16         14         11        142        144
        16         14         12        155        144
        16         14         13        164        154
        16         14         14        169        137
        16         14         15        170        141
        16         14         16        169        155
        16         14         17        165        164
        16         14         18        159        159
        16         14         19        147        154
        16         14         20        135        143
        16         15          9        128        128
        16         15         10        142        142
        16         15         11        157        171
        16         15         12        173        191
        16         15         13        181        172
        16         15         14        187        170
        16         15         15        189        161
        16         15         16        186        178
        16         15         17        179        208
        16         15         18        173        216
        16         15         19        157        173
        16         15         20        146        178
        16         15         21        130        150
        16         16          9        140        130
        16         16         10        157        149
        16         16         11        174        189
        16         16         12        188        221
        16         16         13        199        193
        16         16         14        204        173
        16         16         15        209        167
        16         16         16        202        208
        16         16         17        196        226
        16         16         18        185        224
        16         16         19        170        222
        16         16         20        154        197
        16         16         21        137        174
        16         17          8        131        129
        16         17          9        149        136
        16         17         10        171        157
        16         17         11        189        184
        16         17         12        203        210
        16         17         13        215        185
        16         17         14        225        172
        16         17         15        223        188
        16         17         16        220        206
        16         17         17        210        239
        16         17         18        197        253
        16         17         19        182        246
        16         17         20        162        234
        16         17         21        141        207
        16         18          8        137        131
        16         18          9        159        143
        16         18         10        178        165
        16         18         11        201        178
        16         18         12        215        203
        16         18         13        230        205
        16         18         14        238        185
        16         18         15        233        171
        16         18         16        230        210
        16         18         17        218        229
        16         18         18        204        249
        16         18         19        185        229
        16         18         20        169        245
        16         18         21        145        215
        16         19          8        141        135
        16         19          9        165        160
        16         19         10        185        180
        16         19         11        203        201
        16         19         12        223        228
        16         19         13        236        227
        16         19         14        245        198
        16         19         15        245        194
        16         19         16        233        202
        16         19         17        224        224
        16         19         18        207        247
        16         19         19        186        244
        16         19         20        166        239
        16         19         21        145        236
        16         20          8        141        148
        16         20          9        164        176
        16         20         10        188        207
        16         20         11        209        210
        16         20         12        228        215
        16         20         13        237        237
        16         20         14        244        224
        16         20         15        242        195
        16         20         16        236        206
        16         20         17        227        227
        16         20         18        207        238
        16         20         19        189        249
        16         20         20        165        236
        16         20         21        144        225
        16         21          8        140        160
        16         21          9        162        182
        16         21         10        184        208
        16         21         11        204        242
        16         21         12        222        232
        16         21         13        236        236
        16         21         14        240        231
        16         21         15        241        195
        16         21         16        233        200
        16         21         17        216        207
        16         21         18        203        223
        16         21         19        179        218
        16         21         20        160        192
        16         21         21        136        181
        16         22          8        132        161
        16         22          9        155        169
        16         22         10        178        200
        16         22         11        197        223
        16         22         12        214        226
        16         22         13        222        228
        16         22         14        224        214
        16         22         15        226        191
        16         22         16        223        174
        16         22         17        206        177
        16         22         18        191        189
        16         22         19        173        161
        16         22         20        149        165
        16         22         21        130        141
        16         23          9        146        156
        16         23         10        164        189
        16         23         11        182        198
        16         23         12        197        225
        16         23         13        208        215
        16         23         14        209        186
        16         23         15        210        190
        16         23         16        201        162
        16         23         17        188        163
        16         23         18        176        144
        16         23         19        155        136
        16         23         20        139        132
        16         24          9        133        149
        16         24         10        147        161
        16         24         11        164        178
        16         24         12        178        198
        16         24         13        188        195
        16         24         14        192        183
        16         24         15        186        178
        16         24         16        180        145
        16         24         17        173        139
        16         24         18        160        129
        16         24         19        142        131
        16         25         10        132        147
        16         25         11        144        170
        16         25         12        159        162
        16         25         13        164        173
        16         25         14        167        164
        16         25         15        166        155
        16         25         16        161        151
        16         25         17        150        136
        16         25         18        136        130
        16         26         12        134        146
        16         26         13        141        153
        16         26         14        144        138
        16         26         15        141        145
        16         26         16        136        131
        16         26         17        128        128
        17         12         14        132        132
        17         12         15        135        132
        17         12         16        131        130
        17         12         17        129        131
        17         13         12        139        133
        17         13         13        143        128
        17         13         14        150        130
        17         13         15        152        131
        17         13         16        148        134
        17         13         17        148        127
        17         13         18        138        141
        17         13         19        131        142
        17         14         10        132        128
        17         14         11        143        144
        17         14         12        157        150
        17         14         13        166        145
        17         14         14        171        135
        17         14         15        171        138
        17         14         16        171        151
        17         14         17        163        143
        17         14         18        157        157
        17         14         19        144        144
        17         14         20        133        134
        17         15          9        130        138
        17         15         10        148        131
        17         15         11        162        154
        17         15         12        173        174
        17         15         13        185        171
        17         15         14        192        164
        17         15         15        194        157
        17         15         16        190        175
        17         15         17        182        172
        17         15         18        171        184
        17         15         19        158        168
        17         15         20        143        167
        17         15         21        128        144
        17         16          9        144        128
        17         16         10        162        140
        17         16         11        178        167
        17         16         12        194        213
        17         16         13        202        195
        17         16         14        212        167
        17         16         15        213        178
        17         16         16        208        183
        17         16         17        198        203
        17         16         18        185        236
        17         16         19        171        210
        17         16         20        153        201
        17         16         21        136        164
        17         17          8        133        133
        17         17          9        153        130
        17         17         10        175        138
        17         17         11        195        164
        17         17         12        211        189
        17         17         13        223        191
        17         17         14        227        182
        17         17         15        225        194
        17         17         16        221        203
        17         17         17        215        227
        17         17         18        197        222
        17         17         19        182        236
        17         17         20        161        222
        17         17         21        139        195
        17         18          8        141        138
        17         18          9        166        133
        17         18         10        185        155
        17         18         11        207        172
        17         18         12        220        184
        17         18         13        236        201
        17         18         14        241        199
        17         18         15        242        203
        17         18         16        236        220
        17         18         17        223        238
        17         18         18        207        238
        17         18         19        188        249
        17         18         20        166        236
        17         18         21        146        199
        17         19          8        146        141
        17         19          9        171        147
        17         19         10        194        173
        17         19         11        215        191
        17         19         12        230        218
        17         19         13        245        215
        17         19         14        249        234
        17         19         15        249        210
        17         19         16        244        211
        17         19         17        229        238
        17         19         18        214        245
        17         19         19        190        254
        17         19         20        167        236
        17         19         21        145        209
        17         20          8        147        141
        17         20          9        171        162
        17         20         10        197        173
        17         20         11        218        218
        17         20         12        234        234
        17         20         13        245        249
        17         20         14        249        235
        17         20         15        255        227
        17         20         16        243        210
        17         20         17        228        237
        17         20         18        214        232
        17         20         19        190        241
        17         20         20        169        233
        17         20         21        145        192
        17         21          8        147        141
        17         21          9        171        162
        17         21         10        192        195
        17         21         11        214        212
        17         21         12        230        249
        17         21         13        244        244
        17         21         14        249        236
        17         21         15        246        220
        17         21         16        238        220
        17         21         17        229        220
        17         21         18        204        240
        17         21         19        188        224
        17         21         20        161        204
        17         21         21        140        174
        17         22          8        139        146
        17         22          9        163        158
        17         22         10        184        184
        17         22         11        205        215
        17         22         12        225        236
        17         22         13        236        247
        17         22         14        238        246
        17         22         15        236        212
        17         22         16        229        197
        17         22         17        216        206
        17         22         18        196        192
        17         22         19        172        190
        17         22         20        155        152
        17         22         21        132        141
        17         23          8        133        139
        17         23          9        153        150
        17         23         10        174        170
        17         23         11        192        202
        17         23         12        207        219
        17         23         13        214        234
        17         23         14        222        213
        17         23         15        218        186
        17         23         16        210        171
        17         23         17        201        165
        17         23         18        182        161
        17         23         19        163        152
        17         23         20        140        142
        17         24          9        138        135
        17         24         10        156        166
        17         24         11        171        179
        17         24         12        186        194
        17         24         13        198        198
        17         24         14        201        171
        17         24         15        199        162
        17         24         16        194        164
        17         24         17        179        144
        17         24         18        164        133
        17         24         19        145        143
        17         24         20        127        127
        17         25         10        140        154
        17         25         11        152        158
        17         25         12        165        175
        17         25         13        171        171
        17         25         14        173        156
        17         25         15        172        150
        17         25         16        167        136
        17         25         17        158        131
        17         25         18        144        129
        17         25         19        128        134
        17         26         11        132        146
        17         26         12        142        144
        17         26         13        148        162
        17         26         14        148        143
        17         26         15        151        139
        17         26         16        142        141
        17         26         17        133        127
        18         12         14        128        128
        18         12         15        130        134
        18         12         16        130        137
        18         13         12        137        128
        18         13         13        143        141
        18         13         14        148        127
        18         13         15        147        128
        18         13         16        148        129
        18         13         17        143        140
        18         13         18        136        131
        18         14         10        130        128
        18         14         11        143        127
        18         14         12        154        142
        18         14         13        164        150
        18         14         14        169        144
        18         14         15        172        145
        18         14         16        170        144
        18         14         17        164        152
        18         14         18        151        146
        18         14         19        141        141
        18         14         20        128        134
        18         15          9        131        127
        18         15         10        147        135
        18         15         11        161        143
        18         15         12        172        145
        18         15         13        184        163
        18         15         14        190        169
        18         15         15        187        173
        18         15         16        188        169
        18         15         17        180        179
        18         15         18        169        169
        18         15         19        156        163
        18         15         20        139        162
        18         16          9        143        128
        18         16         10        164        132
        18         16         11        178        155
        18         16         12        191        167
        18         16         13        207        182
        18         16         14        210        196
        18         16         15        211        196
        18         16         16        206        195
        18         16         17        195        200
        18         16         18        185        205
        18         16         19        169        208
        18         16         20        151        191
        18         16         21        132        159
        18         17          8        135        127
        18         17          9        156        138
        18         17         10        174        133
        18         17         11        195        143
        18         17         12        210        170
        18         17         13        220        190
        18         17         14        229        203
        18         17         15        226        218
        18         17         16        222        226
        18         17         17        210        241
        18         17         18        195        235
        18         17         19        177        249
        18         17         20        157        204
        18         17         21        139        196
        18         18          8        141        135
        18         18          9        168        132
        18         18         10        186        147
        18         18         11        210        166
        18         18         12        226        187
        18         18         13        237        195
        18         18         14        246        211
        18         18         15        239        218
        18         18         16        232        227
        18         18         17        221        245
        18         18         18        203        242
        18         18         19        184        249
        18         18         20        167        204
        18         18         21        143        194
        18         19          7        127        127
        18         19          8        147        138
        18         19          9        171        144
        18         19         10        196        140
        18         19         11        219        190
        18         19         12        234        196
        18         19         13        242        226
        18         19         14        249        223
        18         19         15        249        210
        18         19         16        237        229
        18         19         17        227        235
        18         19         18        211        245
        18         19         19        189        251
        18         19         20        165        250
        18         19         21        145        192
        18         20          8        151        141
        18         20          9        175        152
        18         20         10        201        169
        18         20         11        220        191
        18         20         12        236        246
        18         20         13        251        242
        18         20         14        253        242
        18         20         15        253        218
        18         20         16        247        220
        18         20         17        231        238
        18         20         18        210        246
        18         20         19        187        243
        18         20         20        167        214
        18         20         21        142        179
        18         21          7        127        132
        18         21          8        148        141
        18         21          9        172        159
        18         21         10        192        166
        18         21         11        215        198
        18         21         12        237        237
        18         21         13        246        255
        18         21         14        254        228
        18         21         15        249        225
        18         21         16        241        241
        18         21         17        226        245
        18         21         18        206        218
        18         21         19        184        202
        18         21         20        164        180
        18         21         21        135        162
        18         22          8        144        131
        18         22          9        166        147
        18         22         10        191        161
        18         22         11        209        192
        18         22         12        224        239
        18         22         13        239        239
        18         22         14        244        222
        18         22         15        239        215
        18         22         16        232        210
        18         22         17        212        201
        18         22         18        197        194
        18         22         19        174        172
        18         22         20        153        159
        18         22         21        130        146
        18         23          8        133        137
        18         23          9        157        146
        18         23         10        176        168
        18         23         11        196        179
        18         23         12        208        221
        18         23         13        220        225
        18         23         14        228        225
        18         23         15        223        188
        18         23         16        216        185
        18         23         17        198        169
        18         23         18        184        162
        18         23         19        162        142
        18         23         20        140        131
        18         24          9        140        145
        18         24         10        157        159
        18         24         11        178        166
        18         24         12        191        185
        18         24         13        200        200
        18         24         14        205        191
        18         24         15        202        181
        18         24         16        195        166
        18         24         17        180        157
        18         24         18        164        139
        18         24         19        146        132
        18         25         10        141        141
        18         25         11        157        160
        18         25         12        169        167
        18         25         13        175        169
        18         25         14        178        173
        18         25         15        177        162
        18         25         16        172        138
        18         25         17        160        133
        18         25         18        145        137
        18         25         19        127        128
        18         26         11        134        147
        18         26         12        145        149
        18         26         13        151        154
        18         26         14        151        143
        18         26         15        151        135
        18         26         16        146        141
        18         26         17        135        133
        18         27         14        128        139
        19         13         12        131        133
        19         13         13        138        139
        19         13         14        143        128
        19         13         15        142        139
        19         13         16        143        140
        19         13         17        137        141
        19         13         18        128        128
        19         14         10        127        130
        19         14         11        140        136
        19         14         12        151        143
        19         14         13        157        155
        19         14         14        164        158
        19         14         15        164        146
        19         14         16        159        149
        19         14         17        156        144
        19         14         18        144        139
        19         14         19        134        133
        19         15         10        143        128
        19         15         11        159        138
        19         15         12        167        162
        19         15         13        177        162
        19         15         14        185        184
        19         15         15        183        183
        19         15         16        180        179
        19         15         17        172        178
        19         15         18        163        169
        19         15         19        148        164
        19         15         20        133        143
        19         16          9        141        131
        19         16         10        159        131
        19         16         11        175        145
        19         16         12        189        171
        19         16         13        199        189
        19         16         14        203        212
        19         16         15        206        206
        19         16         16        201        222
        19         16         17        192        210
        19         16         18        176        195
        19         16         19        160        190
        19         16         20        143        185
        19         17          8        134        129
        19         17          9        154        128
        19         17         10        174        130
        19         17         11        195        148
        19         17         12        207        168
        19         17         13        219        191
        19         17         14        225        215
        19         17         15        224        216
        19         17         16        218        222
        19         17         17        204        230
        19         17         18        189        226
        19         17         19        173        214
        19         17         20        150        199
        19         17         21        132        169
        19         18          8        141        129
        19         18          9        164        137
        19         18         10        185        144
        19         18         11        204        157
        19         18         12        220        179
        19         18         13        232        203
        19         18         14        238        213
        19         18         15        235        216
        19         18         16        229        240
        19         18         17        216        236
        19         18         18        203        244
        19         18         19        182        226
        19         18         20        161        213
        19         18         21        138        177
        19         19          8        146        137
        19         19          9        170        134
        19         19         10        194        135
        19         19         11        212        167
        19         19         12        231        195
        19         19         13        246        198
        19         19         14        247        214
        19         19         15        246        220
        19         19         16        240        226
        19         19         17        221        221
        19         19         18        207        228
        19         19         19        183        216
        19         19         20        162        208
        19         19         21        138        166
        19         20          7        127        129
        19         20          8        148        127
        19         20          9        170        150
        19         20         10        198        150
        19         20         11        216        178
        19         20         12        236        210
        19         20         13        247        244
        19         20         14        254        225
        19         20         15        251        218
        19         20         16        242        219
        19         20         17        227        230
        19         20         18        204        237
        19         20         19        183        212
        19         20         20        162        182
        19         20         21        136        162
        19         21          8        147        137
        19         21          9        169        135
        19         21         10        194        153
        19         21         11        218        173
        19         21         12        234        208
        19         21         13        245        246
        19         21         14        250        227
        19         21         15        248        248
        19         21         16        237        229
        19         21         17        220        197
        19         21         18        203        203
        19         21         19        179        196
        19         21         20        157        159
        19         21         21        132        149
        19         22          8        139        130
        19         22          9        165        144
        19         22         10        187        159
        19         22         11        206        177
        19         22         12        227        210
        19         22         13        233        224
        19         22         14        240        229
        19         22         15        238        209
        19         22         16        228        201
        19         22         17        213        192
        19         22         18        192        182
        19         22         19        171        159
        19         22         20        149        141
        19         23          8        132        132
        19         23          9        154        136
        19         23         10        174        149
        19         23         11        194        180
        19         23         12        210        210
        19         23         13        222        211
        19         23         14        224        209
        19         23         15        221        188
        19         23         16        210        188
        19         23         17        198        169
        19         23         18        177        155
        19         23         19        158        142
        19         23         20        138        136
        19         24          9        140        132
        19         24         10        161        150
        19         24         11        175        163
        19         24         12        192        176
        19         24         13        199        188
        19         24         14        203        187
        19         24         15        200        170
        19         24         16        189        160
        19         24         17        178        155
        19         24         18        161        145
        19         24         19        141        136
        19         25         10        141        143
        19         25         11        155        142
        19         25         12        166        166
        19         25         13        174        173
        19         25         14        178        168
        19         25         15        176        155
        19         25         16        166        147
        19         25         17        157        149
        19         25         18        141        136
        19         25         19        127        127
        19         26         11        136        139
        19         26         12        144        143
        19         26         13        149        153
        19         26         14        150        144
        19         26         15        150        146
        19         26         16        142        139
        19         26         17        134        136
        19         27         14        127        138
        20         13         13        130        133
        20         13         14        135        143
        20         13         15        134        134
        20         13         16        131        131
        20         13         17        130        128
        20         14         11        134        145
        20         14         12        142        154
        20         14         13        148        169
        20         14         14        155        161
        20         14         15        155        155
        20         14         16        151        159
        20         14         17        145        136
        20         14         18        138        148
        20         15         10        137        128
        20         15         11        151        153
        20         15         12        162        163
        20         15         13        173        194
        20         15         14        173        186
        20         15         15        174        192
        20         15         16        169        166
        20         15         17        165        177
        20         15         18        153        164
        20         15         19        137        161
        20         16          9        134        130
        20         16         10        152        139
        20         16         11        168        152
        20         16         12        177        176
        20         16         13        192        197
        20         16         14        193        212
        20         16         15        195        220
        20         16         16        189        220
        20         16         17        179        208
        20         16         18        167        186
        20         16         19        152        173
        20         16         20        135        165
        20         17          8        128        128
        20         17          9        148        138
        20         17         10        167        133
        20         17         11        185        151
        20         17         12        199        182
        20         17         13        207        201
        20         17         14        208        231
        20         17         15        210        223
        20         17         16        202        212
        20         17         17        195        232
        20         17         18        181        226
        20         17         19        163        203
        20         17         20        143        178
        20         18          8        137        131
        20         18          9        155        128
        20         18         10        178        145
        20         18         11        195        158
        20         18         12        208        183
        20         18         13        220        208
        20         18         14        225        214
        20         18         15        226        219
        20         18         16        217        221
        20         18         17        208        211
        20         18         18        187        214
        20         18         19        169        207
        20         18         20        149        195
        20         18         21        131        170
        20         19          8        142        137
        20         19          9        162        129
        20         19         10        185        139
        20         19         11        206        157
        20         19         12        220        182
        20         19         13        236        189
        20         19         14        235        195
        20         19         15        235        203
        20         19         16        225        207
        20         19         17        213        207
        20         19         18        194        215
        20         19         19        175        199
        20         19         20        154        181
        20         19         21        131        173
        20         20          8        144        136
        20         20          9        167        141
        20         20         10        188        142
        20         20         11        209        165
        20         20         12        225        183
        20         20         13        234        198
        20         20         14        239        198
        20         20         15        237        195
        20         20         16        228        201
        20         20         17        216        194
        20         20         18        197        189
        20         20         19        173        173
        20         20         20        153        173
        20         20         21        130        156
        20         21          8        143        132
        20         21          9        168        142
        20         21         10        187        152
        20         21         11        208        165
        20         21         12        223        194
        20         21         13        232        199
        20         21         14        237        211
        20         21         15        238        194
        20         21         16        228        201
        20         21         17        212        183
        20         21         18        192        171
        20         21         19        173        161
        20         21         20        149        157
        20         21         21        127        149
        20         22          8        136        136
        20         22          9        160        129
        20         22         10        182        142
        20         22         11        201        164
        20         22         12        217        187
        20         22         13        225        224
        20         22         14        231        206
        20         22         15        224        194
        20         22         16        218        193
        20         22         17        202        169
        20         22         18        184        159
        20         22         19        161        144
        20         22         20        141        141
        20         23          8        130        130
        20         23          9        147        141
        20         23         10        169        143
        20         23         11        187        171
        20         23         12        203        175
        20         23         13        208        208
        20         23         14        215        197
        20         23         15        214        190
        20         23         16        204        177
        20         23         17        191        166
        20         23         18        170        149
        20         23         19        152        144
        20         23         20        129        129
        20         24          9        136        133
        20         24         10        155        134
        20         24         11        170        153
        20         24         12        184        160
        20         24         13        190        178
        20         24         14        198        169
        20         24         15        192        168
        20         24         16        184        165
        20         24         17        174        139
        20         24         18        156        140
        20         24         19        137        137
        20         25         10        136        130
        20         25         11        150        148
        20         25         12        162        149
        20         25         13        169        162
        20         25         14        169        148
        20         25         15        170        151
        20         25         16        160        148
        20         25         17        150        142
        20         25         18        137        133
        20         26         11        129        138
        20         26         12        138        128
        20         26         13        143        135
        20         26         14        147        131
        20         26         15        145        127
        20         26         16        138        137
        20         26         17        128        127
        21         14         12        136        156
        21         14         13        139        161
        21         14         14        140        151
        21         14         15        141        157
        21         14         16        139        147
        21         14         17        134        150
        21         15         10        128        128
        21         15         11        141        158
        21         15         12        150        178
        21         15         13        158        184
        21         15         14        160        191
        21         15         15        163        183
        21         15         16        155        175
        21         15         17        149        166
        21         15         18        138        155
        21         15         19        127        142
        21         16         10        143        132
        21         16         11        155        151
        21         16         12        168        182
        21         16         13        176        207
        21         16         14        179        210
        21         16         15        180        192
        21         16         16        173        192
        21         16         17        167        189
        21         16         18        153        165
        21         16         19        138        163
        21         17          9        137        137
        21         17         10        156        131
        21         17         11        170        157
        21         17         12        183        174
        21         17         13        195        212
        21         17         14        195        207
        21         17         15        195        225
        21         17         16        190        205
        21         17         17        180        203
        21         17         18        165        178
        21         17         19        149        171
        21         17         20        131        157
        21         18          9        148        130
        21         18         10        167        140
        21         18         11        180        152
        21         18         12        194        171
        21         18         13        207        187
        21         18         14        210        186
        21         18         15        207        208
        21         18         16        199        209
        21         18         17        190        192
        21         18         18        173        184
        21         18         19        157        180
        21         18         20        136        160
        21         19          8        135        128
        21         19          9        156        138
        21         19         10        176        144
        21         19         11        191        153
        21         19         12        208        165
        21         19         13        218        177
        21         19         14        218        188
        21         19         15        217        181
        21         19         16        209        181
        21         19         17        198        192
        21         19         18        178        174
        21         19         19        162        167
        21         19         20        140        160
        21         20          8        134        128
        21         20          9        158        141
        21         20         10        179        146
        21         20         11        192        147
        21         20         12        208        160
        21         20         13        218        187
        21         20         14        225        192
        21         20         15        222        185
        21         20         16        213        180
        21         20         17        195        165
        21         20         18        181        162
        21         20         19        161        166
        21         20         20        138        153
        21         21          8        134        127
        21         21          9        156        128
        21         21         10        174        147
        21         21         11        196        155
        21         21         12        209        173
        21         21         13        218        195
        21         21         14        221        192
        21         21         15        221        179
        21         21         16        208        181
        21         21         17        195        170
        21         21         18        178        160
        21         21         19        159        146
        21         21         20        137        146
        21         22          8        128        128
        21         22          9        150        139
        21         22         10        169        146
        21         22         11        186        170
        21         22         12        198        185
        21         22         13        210        188
        21         22         14        215        194
        21         22         15        209        195
        21         22         16        203        175
        21         22         17        188        153
        21         22         18        171        144
        21         22         19        152        143
        21         22         20        131        140
        21         23          9        139        134
        21         23         10        157        144
        21         23         11        176        161
        21         23         12        184        173
        21         23         13        197        174
        21         23         14        199        197
        21         23         15        198        188
        21         23         16        190        161
        21         23         17        176        157
        21         23         18        162        135
        21         23         19        140        128
        21         24          9        128        128
        21         24         10        145        145
        21         24         11        159        151
        21         24         12        173        155
        21         24         13        180        178
        21         24         14        181        171
        21         24         15        179        165
        21         24         16        171        153
        21         24         17        158        139
        21         24         18        144        131
        21         24         19        129        135
        21         25         10        132        136
        21         25         11        142        142
        21         25         12        153        147
        21         25         13        159        144
        21         25         14        160        146
        21         25         15        158        154
        21         25         16        149        139
        21         25         17        142        139
        21         25         18        128        132
        21         26         12        131        129
        21         26         13        136        138
        21         26         14        136        136
        21         26         15        137        140
        21         26         16        131        137
        22         14         13        127        155
        22         14         14        129        153
        22         14         15        129        141
        22         15         11        128        153
        22         15         12        138        168
        22         15         13        145        176
        22         15         14        147        163
        22         15         15        147        154
        22         15         16        141        165
        22         15         17        134        139
        22         16         10        130        136
        22         16         11        141        149
        22         16         12        152        162
        22         16         13        161        185
        22         16         14        165        197
        22         16         15        161        171
        22         16         16        159        169
        22         16         17        146        152
        22         16         18        138        145
        22         17         10        141        128
        22         17         11        155        144
        22         17         12        168        172
        22         17         13        174        185
        22         17         14        178        177
        22         17         15        176        185
        22         17         16        168        180
        22         17         17        161        168
        22         17         18        149        163
        22         17         19        131        145
        22         18          9        136        137
        22         18         10        151        138
        22         18         11        169        146
        22         18         12        182        159
        22         18         13        189        164
        22         18         14        187        173
        22         18         15        192        182
        22         18         16        183        169
        22         18         17        170        170
        22         18         18        158        152
        22         18         19        140        150
        22         19          9        143        136
        22         19         10        159        134
[truncated: 23,891,043 more chars]
