# Supplementary material for: Low-Order Non-Spatial Effects Dominate Second-Order Spatial Effects in the Texture Quantifier Analysis of 18F-FDG-PET Images
Source: PLoS One. 2015 Feb 25;10(2):e0116574. doi: 10.1371/journal.pone.0116574 (PMC4340651; doi:10.1371/journal.pone.0116574)
Supplement: S1 Object Coordinates Clinical — The Cartesian coordinates (x, y, z) are given in pixels relative to the top-right corner of the image and the gray values g are given on a 15-bit, 32768 shade scale. (ZIP) [file pone.0116574.s002.zip]

Archive with 3 entries (2 files):
- S2_object_coordinates_clinical.txt
- __MACOSX/
- __MACOSX/._S2_object_coordinates_clinical.txt
