# Supplementary material for: Low-Order Non-Spatial Effects Dominate Second-Order Spatial Effects in the Texture Quantifier Analysis of 18F-FDG-PET Images
Source: PLoS One. 2015 Feb 25;10(2):e0116574. doi: 10.1371/journal.pone.0116574 (PMC4340651; doi:10.1371/journal.pone.0116574)
Supplement: S1 Object Coordinates Clinical — The Cartesian coordinates (x, y, z) are given in pixels relative to the top-right corner of the image and the gray values g are given on a 15-bit, 32768 shade scale. (ZIP) [file pone.0116574.s002.zip › S2_object_coordinates_clinical.txt]

# data for 2014 PLoS One manuscript: Low-order non-spatial effects dominate second-order spatial effects in the texture quantifier analysis of 18F-FDG-PET images
# (x, y) are pixel coordinates relative to the top-left corner of the image.
# z is the image number in the image sequence of cross-sectional images.
# pixel intensities given on the 15-bit grayscale output by the scanner.
# only non-zero image pixels are listed.
# outcome 0 => no disease visible in follow-up.
# contact: pgrigsby@radonc.wustl.edu

# number: 01 outcome: 0 dv: 70.4 (mm**3/voxel)
# ============================================
#        x          y          z          gray
        59         72        280         14335
        59         72        281         16218
        59         72        282         16940
        59         72        283         16155
        59         72        284         13849
        59         73        279         16329
        59         73        280         18981
        59         73        281         20340
        59         73        282         20402
        59         73        283         19060
        59         73        284         16150
        59         74        278         13785
        59         74        279         16619
        59         74        280         17826
        59         74        281         18092
        59         74        282         17370
        59         74        283         15519
        60         71        280         14750
        60         71        281         15529
        60         71        282         15228
        60         71        283         14143
        60         72        277         13355
        60         72        278         17193
        60         72        279         20831
        60         72        280         22953
        60         72        281         23621
        60         72        282         23182
        60         72        283         21993
        60         72        284         20436
        60         72        285         18137
        60         72        286         15242
        60         73        276         15000
        60         73        277         20491
        60         73        278         25060
        60         73        279         27529
        60         73        280         28021
        60         73        281         27869
        60         73        282         27292
        60         73        283         26529
        60         73        284         25286
        60         73        285         22899
        60         73        286         19364
        60         73        287         14625
        60         74        275         13536
        60         74        276         18510
        60         74        277         23085
        60         74        278         26585
        60         74        279         28387
        60         74        280         29114
        60         74        281         29313
        60         74        282         28919
        60         74        283         27800
        60         74        284         26050
        60         74        285         23058
        60         74        286         18880
        60         74        287         13572
        60         75        275         14737
        60         75        276         18268
        60         75        277         21108
        60         75        278         23466
        60         75        279         25479
        60         75        280         26836
        60         75        281         27049
        60         75        282         26149
        60         75        283         24093
        60         75        284         21981
        60         75        285         18920
        60         75        286         15064
        60         76        276         13935
        60         76        277         15466
        60         76        278         16720
        60         76        279         18166
        60         76        280         18401
        60         76        281         17908
        60         76        282         16830
        60         76        283         15301
        60         76        284         13543
        61         71        278         15863
        61         71        279         19841
        61         71        280         21786
        61         71        281         21353
        61         71        282         19513
        61         71        283         17409
        61         71        284         15839
        61         71        285         14327
        61         72        276         15178
        61         72        277         19442
        61         72        278         23611
        61         72        279         26920
        61         72        280         27133
        61         72        281         26245
        61         72        282         24866
        61         72        283         23729
        61         72        284         22906
        61         72        285         21335
        61         72        286         18720
        61         72        287         14498
        61         73        274         15298
        61         73        275         18691
        61         73        276         22438
        61         73        277         25555
        61         73        278         27559
        61         73        279         27983
        61         73        280         26961
        61         73        281         26345
        61         73        282         26337
        61         73        283         27235
        61         73        284         27766
        61         73        285         26903
        61         73        286         24082
        61         73        287         18116
        61         74        273         17001
        61         74        274         21455
        61         74        275         24941
        61         74        276         27492
        61         74        277         28416
        61         74        278         28170
        61         74        279         27049
        61         74        280         26943
        61         74        281         27341
        61         74        282         28301
        61         74        283         29946
        61         74        284         30513
        61         74        285         29382
        61         74        286         26035
        61         74        287         19310
        61         75        273         16494
        61         75        274         21806
        61         75        275         25947
        61         75        276         27423
        61         75        277         27465
        61         75        278         27157
        61         75        279         27368
        61         75        280         28827
        61         75        281         30276
        61         75        282         31518
        61         75        283         32288
        61         75        284         32766
        61         75        285         30156
        61         75        286         24721
        61         75        287         16997
        61         76        274         17077
        61         76        275         21073
        61         76        276         21810
        61         76        277         21521
        61         76        278         21430
        61         76        279         22552
        61         76        280         24197
        61         76        281         25613
        61         76        282         26274
        61         76        283         25448
        61         76        284         24125
        61         76        285         20860
        61         76        286         16059
        61         77        275         14331
        61         77        276         14699
        61         77        277         13885
        61         77        279         13147
        62         71        277         14409
        62         71        278         17678
        62         71        279         21450
        62         71        280         22744
        62         71        281         22140
        62         71        282         20349
        62         71        283         18192
        62         71        284         15242
        62         72        273         15156
        62         72        274         16995
        62         72        275         17851
        62         72        276         19561
        62         72        277         22248
        62         72        278         24958
        62         72        279         26907
        62         72        280         27131
        62         72        281         26943
        62         72        282         26310
        62         72        283         25146
        62         72        284         22081
        62         72        285         18771
        62         72        286         15286
        62         73        271         16398
        62         73        272         22157
        62         73        273         25063
        62         73        274         26292
        62         73        275         26437
        62         73        276         26449
        62         73        277         26805
        62         73        278         26885
        62         73        279         26161
        62         73        280         24496
        62         73        281         24340
        62         73        282         25261
        62         73        283         26781
        62         73        284         26148
        62         73        285         23784
        62         73        286         19879
        62         73        287         14584
        62         74        271         18611
        62         74        272         25888
        62         74        273         29318
        62         74        274         30200
        62         74        275         29164
        62         74        276         27542
        62         74        277         25550
        62         74        278         23462
        62         74        279         21499
        62         74        280         19922
        62         74        281         19955
        62         74        282         21668
        62         74        283         25277
        62         74        284         27325
        62         74        285         26968
        62         74        286         24019
        62         74        287         17943
        62         75        271         13913
        62         75        272         19248
        62         75        273         23577
        62         75        274         26430
        62         75        275         27453
        62         75        276         26278
        62         75        277         24068
        62         75        278         21505
        62         75        279         19123
        62         75        280         17796
        62         75        281         17754
        62         75        282         19329
        62         75        283         23079
        62         75        284         26380
        62         75        285         26758
        62         75        286         23995
        62         75        287         17622
        62         76        273         15697
        62         76        274         20270
        62         76        275         23924
        62         76        276         23751
        62         76        277         21300
        62         76        278         18227
        62         76        279         15846
        62         76        280         15000
        62         76        281         15036
        62         76        282         15860
        62         76        283         17412
        62         76        284         18187
        62         76        285         17479
        62         76        286         15193
        62         77        274         13599
        62         77        275         17047
        62         77        276         17983
        62         77        277         16105
        62         77        278         13397
        63         71        277         14043
        63         71        278         15216
        63         71        279         16083
        63         71        280         16019
        63         71        281         15733
        63         71        282         14975
        63         71        283         13384
        63         72        272         14135
        63         72        273         17388
        63         72        274         19549
        63         72        275         20205
        63         72        276         20979
        63         72        277         22066
        63         72        278         22816
        63         72        279         22679
        63         72        280         21503
        63         72        281         20974
        63         72        282         20412
        63         72        283         18934
        63         72        284         16166
        63         72        285         13505
        63         73        270         13347
        63         73        271         20756
        63         73        272         26185
        63         73        273         28159
        63         73        274         27951
        63         73        275         26197
        63         73        276         24220
        63         73        277         23606
        63         73        278         23441
        63         73        279         23009
        63         73        280         21448
        63         73        281         21066
        63         73        282         21487
        63         73        283         22278
        63         73        284         21234
        63         73        285         18811
        63         73        286         15331
        63         74        270         13966
        63         74        271         22286
        63         74        272         28969
        63         74        273         30800
        63         74        274         29460
        63         74        275         25821
        63         74        276         22563
        63         74        277         20634
        63         74        278         19476
        63         74        279         18682
        63         74        280         17308
        63         74        281         16881
        63         74        282         17829
        63         74        283         20804
        63         74        284         23034
        63         74        285         22771
        63         74        286         20012
        63         74        287         14687
        63         75        271         14080
        63         75        272         19420
        63         75        273         23180
        63         75        274         24954
        63         75        275         24458
        63         75        276         22634
        63         75        277         20559
        63         75        278         18420
        63         75        279         16367
        63         75        280         14471
        63         75        281         13396
        63         75        282         13757
        63         75        283         16460
        63         75        284         19150
        63         75        285         19841
        63         75        286         18137
        63         75        287         13243
        63         76        273         15163
        63         76        274         19414
        63         76        275         22461
        63         76        276         22668
        63         76        277         20515
        63         76        278         17213
        63         76        279         13677
        63         77        275         16418
        63         77        276         18151
        63         77        277         17068
        63         77        278         14284
        64         72        275         13556
        64         72        276         15330
        64         72        277         16835
        64         72        278         17486
        64         72        279         16747
        64         72        280         14955
        64         72        281         13717
        64         73        272         13219
        64         73        273         15032
        64         73        274         15871
        64         73        275         16124
        64         73        276         17768
        64         73        277         19546
        64         73        278         20816
        64         73        279         21019
        64         73        280         19705
        64         73        281         18563
        64         73        282         17532
        64         73        283         16536
        64         73        284         15009
        64         73        285         13161
        64         74        272         13969
        64         74        273         16095
        64         74        274         16793
        64         74        275         16504
        64         74        276         18192
        64         74        277         20143
        64         74        278         21729
        64         74        279         22415
        64         74        280         21756
        64         74        281         20619
        64         74        282         19498
        64         74        283         19027
        64         74        284         18443
        64         74        285         16434
        64         74        286         13265
        64         75        274         14825
        64         75        275         16840
        64         75        276         19597
        64         75        277         21435
        64         75        278         22206
        64         75        279         21719
        64         75        280         20592
        64         75        281         19174
        64         75        282         18021
        64         75        283         17873
        64         75        284         17385
        64         75        285         15247
        64         76        275         15790
        64         76        276         19033
        64         76        277         20493
        64         76        278         20102
        64         76        279         17687
        64         76        280         15582
        64         76        281         14107
        64         77        276         14638
        64         77        277         16069
        64         77        278         15556
        65         72        278         13159
        65         72        279         13697
        65         73        277         15650
        65         73        278         19525
        65         73        279         22104
        65         73        280         21499
        65         73        281         20398
        65         73        282         18826
        65         73        283         16766
        65         73        284         14122
        65         74        277         17833
        65         74        278         22281
        65         74        279         24978
        65         74        280         25345
        65         74        281         25111
        65         74        282         24125
        65         74        283         22126
        65         74        284         18461
        65         74        285         14298
        65         75        277         16610
        65         75        278         20219
        65         75        279         22564
        65         75        280         23713
        65         75        281         24313
        65         75        282         23963
        65         75        283         22068
        65         75        284         18204
        65         75        285         13617
        65         76        277         13651
        65         76        278         16139
        65         76        279         17263
        65         76        280         17465
        65         76        281         17605
        65         76        282         16959
        65         76        283         14523
        66         73        279         13159
        66         73        280         14716
        66         73        281         15793
        66         73        282         16140
        66         73        283         15374
        66         74        279         16840
        66         74        280         20244
        66         74        281         22401
        66         74        282         23162
        66         74        283         22224
        66         74        284         18013
        66         75        279         14832
        66         75        280         19079
        66         75        281         22266
        66         75        282         23569
        66         75        283         21788
        66         75        284         17293
        66         76        281         14616
        66         76        282         15013
        66         76        283         13286


# number: 02 outcome: 0 dv: 95.0 (mm**3/voxel)
# ============================================
#        x          y          z          gray
        60         78        179         14590
        60         78        180         14919
        60         78        181         15372
        60         78        182         13591
        60         79        178         14983
        60         79        179         15495
        60         79        180         16123
        60         79        181         17699
        60         79        182         15643
        60         79        183         13177
        60         80        179         14320
        60         80        180         15017
        60         80        181         16870
        60         80        182         17346
        60         80        183         14674
        60         81        180         14861
        60         81        181         16747
        60         81        182         16387
        60         81        183         14134
        60         82        181         13827
        60         82        182         13722
        61         77        179         14460
        61         77        180         14447
        61         77        181         16196
        61         77        182         18049
        61         77        183         16910
        61         77        184         13219
        61         78        178         16344
        61         78        179         21016
        61         78        180         21558
        61         78        181         23779
        61         78        182         24005
        61         78        183         21322
        61         78        184         17050
        61         79        178         18292
        61         79        179         23274
        61         79        180         25363
        61         79        181         27743
        61         79        182         26743
        61         79        183         24119
        61         79        184         19974
        61         79        185         15263
        61         80        178         13630
        61         80        179         19523
        61         80        180         23680
        61         80        181         26475
        61         80        182         27369
        61         80        183         24609
        61         80        184         22256
        61         80        185         18214
        61         80        186         13156
        61         81        179         15723
        61         81        180         21326
        61         81        181         23923
        61         81        182         25270
        61         81        183         24207
        61         81        184         22569
        61         81        185         18253
        61         82        180         17413
        61         82        181         20234
        61         82        182         20969
        61         82        183         20170
        61         82        184         18298
        61         82        185         14894
        61         83        182         14215
        62         76        182         15804
        62         76        183         15447
        62         77        180         14493
        62         77        181         19313
        62         77        182         23532
        62         77        183         23033
        62         77        184         20912
        62         77        185         14938
        62         78        178         14626
        62         78        179         19720
        62         78        180         22901
        62         78        181         26116
        62         78        182         27525
        62         78        183         29118
        62         78        184         28421
        62         78        185         22779
        62         78        186         16228
        62         79        178         15246
        62         79        179         22090
        62         79        180         27268
        62         79        181         29394
        62         79        182         30236
        62         79        183         31538
        62         79        184         30893
        62         79        185         27646
        62         79        186         21955
        62         79        187         14113
        62         80        178         13146
        62         80        179         20970
        62         80        180         27298
        62         80        181         29929
        62         80        182         32767
        62         80        183         30960
        62         80        184         30877
        62         80        185         28576
        62         80        186         22544
        62         80        187         15753
        62         81        179         19808
        62         81        180         27066
        62         81        181         29373
        62         81        182         31890
        62         81        183         30849
        62         81        184         28627
        62         81        185         25252
        62         81        186         19214
        62         82        179         17402
        62         82        180         22214
        62         82        181         25129
        62         82        182         26436
        62         82        183         25297
        62         82        184         23535
        62         82        185         20488
        62         82        186         14761
        62         83        180         14302
        62         83        181         17628
        62         83        182         19266
        62         83        183         16224
        62         83        184         14467
        63         76        182         14816
        63         76        183         15865
        63         76        184         14795
        63         77        180         13374
        63         77        181         18908
        63         77        182         24232
        63         77        183         23478
        63         77        184         22730
        63         77        185         19445
        63         77        186         15916
        63         78        178         13126
        63         78        179         18048
        63         78        180         23068
        63         78        181         27640
        63         78        182         29900
        63         78        183         30309
        63         78        184         31434
        63         78        185         29136
        63         78        186         24873
        63         78        187         17379
        63         79        178         16746
        63         79        179         24303
        63         79        180         31133
        63         79        181         31241
        63         79        182         31374
        63         79        183         30997
        63         79        184         30150
        63         79        185         29204
        63         79        186         27348
        63         79        187         22056
        63         79        188         15443
        63         80        178         18881
        63         80        179         27190
        63         80        180         29537
        63         80        181         30714
        63         80        182         30924
        63         80        183         27664
        63         80        184         25780
        63         80        185         24858
        63         80        186         21227
        63         80        187         18052
        63         81        178         18571
        63         81        179         26307
        63         81        180         31128
        63         81        181         31942
        63         81        182         29820
        63         81        183         25290
        63         81        184         21813
        63         81        185         19809
        63         81        186         16912
        63         82        178         16037
        63         82        179         23369
        63         82        180         27656
        63         82        181         29494
        63         82        182         25937
        63         82        183         21634
        63         82        184         18075
        63         82        185         15095
        63         83        179         16071
        63         83        180         17458
        63         83        181         20002
        63         83        182         18966
        63         83        183         15401
        64         76        183         14156
        64         76        184         14597
        64         76        185         13476
        64         77        181         16069
        64         77        182         20569
        64         77        183         22778
        64         77        184         22814
        64         77        185         20132
        64         77        186         17121
        64         78        178         14476
        64         78        179         18042
        64         78        180         20461
        64         78        181         23829
        64         78        182         27308
        64         78        183         26674
        64         78        184         26532
        64         78        185         25873
        64         78        186         24009
        64         78        187         18827
        64         78        188         13251
        64         79        177         16425
        64         79        178         20689
        64         79        179         24941
        64         79        180         28880
        64         79        181         29112
        64         79        182         28650
        64         79        183         24688
        64         79        184         22550
        64         79        185         22619
        64         79        186         22242
        64         79        187         19821
        64         79        188         15211
        64         80        177         21386
        64         80        178         26036
        64         80        179         28538
        64         80        180         28416
        64         80        181         29502
        64         80        182         26316
        64         80        183         20744
        64         80        184         17690
        64         80        185         17111
        64         80        186         17475
        64         80        187         16083
        64         81        177         21674
        64         81        178         26381
        64         81        179         28073
        64         81        180         29516
        64         81        181         30075
        64         81        182         25033
        64         81        183         18508
        64         81        184         14264
        64         82        177         14960
        64         82        178         19812
        64         82        179         23938
        64         82        180         27212
        64         82        181         26948
        64         82        182         22722
        64         82        183         16973
        64         83        179         15932
        64         83        180         17894
        64         83        181         18381
        64         83        182         17460
        64         83        183         13514
        65         77        181         13561
        65         77        182         17000
        65         77        183         17589
        65         77        184         16664
        65         77        185         15489
        65         77        186         14104
        65         78        178         14865
        65         78        179         15936
        65         78        180         16850
        65         78        181         20025
        65         78        182         23409
        65         78        183         23039
        65         78        184         20591
        65         78        185         20716
        65         78        186         20152
        65         78        187         16302
        65         79        177         18080
        65         79        178         21262
        65         79        179         21373
        65         79        180         22785
        65         79        181         26316
        65         79        182         26888
        65         79        183         23987
        65         79        184         20473
        65         79        185         19922
        65         79        186         18097
        65         79        187         15574
        65         79        188         13416
        65         80        176         13206
        65         80        177         19768
        65         80        178         22785
        65         80        179         22988
        65         80        180         23921
        65         80        181         26440
        65         80        182         24875
        65         80        183         21018
        65         80        184         17649
        65         80        185         14810
        65         80        186         13448
        65         81        177         17643
        65         81        178         22159
        65         81        179         24198
        65         81        180         23252
        65         81        181         22642
        65         81        182         22073
        65         81        183         18643
        65         81        184         15128
        65         82        178         17832
        65         82        179         21055
        65         82        180         21176
        65         82        181         19662
        65         82        182         19439
        65         82        183         16434
        65         83        179         13547
        65         83        180         14946
        65         83        181         15256
        65         83        182         15887
        66         78        181         14459
        66         78        182         17218
        66         78        183         17966
        66         78        184         17886
        66         78        185         18006
        66         78        186         16635
        66         78        187         15397
        66         79        178         13882
        66         79        179         14481
        66         79        180         15769
        66         79        181         18572
        66         79        182         21584
        66         79        183         23198
        66         79        184         22236
        66         79        185         20514
        66         79        186         19256
        66         79        187         17183
        66         80        178         13684
        66         80        179         15114
        66         80        180         16751
        66         80        181         19721
        66         80        182         23326
        66         80        183         24362
        66         80        184         22160
        66         80        185         18160
        66         80        186         16067
        66         80        187         15146
        66         81        179         13540
        66         81        180         14244
        66         81        181         15520
        66         81        182         18147
        66         81        183         19537
        66         81        184         19503
        66         81        185         15510
        66         82        182         14347
        66         82        183         16187
        66         82        184         16450
        66         82        185         13146
        67         78        182         14195
        67         78        183         16154
        67         78        184         16540
        67         78        185         16375
        67         78        186         15603
        67         78        187         14371
        67         79        181         13925
        67         79        182         17567
        67         79        183         21641
        67         79        184         23831
        67         79        185         22604
        67         79        186         21258
        67         79        187         19277
        67         80        181         13614
        67         80        182         17322
        67         80        183         21674
        67         80        184         23448
        67         80        185         20873
        67         80        186         20184
        67         80        187         18954
        67         81        182         13449
        67         81        183         17249
        67         81        184         20204
        67         81        185         17600
        67         81        186         15205
        67         82        184         14633
        67         82        185         13447
        68         78        183         15058
        68         78        184         14347
        68         79        182         15300
        68         79        183         19890
        68         79        184         19488
        68         79        185         18247
        68         79        186         15866
        68         80        182         13120
        68         80        183         17699
        68         80        184         19999
        68         80        185         19540
        68         80        186         16511
        68         81        184         15808
        68         81        185         15612
        68         81        186         13433


# number: 03 outcome: 0 dv: 70.4 (mm**3/voxel)
# ============================================
#        x          y          z          gray
        58         70        258         13256
        58         70        259         15132
        58         70        260         16332
        58         70        261         16160
        58         70        262         15569
        58         70        263         14394
        58         71        258         13618
        58         71        259         15817
        58         71        260         16610
        58         71        261         17685
        58         71        262         17695
        58         71        263         16440
        58         71        264         13730
        58         72        260         14662
        58         72        261         16568
        58         72        262         17174
        58         72        263         16497
        58         72        264         15027
        58         72        265         13339
        58         73        261         13668
        58         73        262         14403
        58         73        263         14564
        58         73        264         14296
        58         73        265         13595
        59         68        259         13396
        59         68        260         14240
        59         68        261         14461
        59         68        262         13926
        59         69        257         16664
        59         69        258         21353
        59         69        259         24381
        59         69        260         24870
        59         69        261         23811
        59         69        262         22382
        59         69        263         20614
        59         69        264         18106
        59         69        265         14714
        59         70        256         13589
        59         70        257         19740
        59         70        258         24849
        59         70        259         28456
        59         70        260         29816
        59         70        261         30235
        59         70        262         30467
        59         70        263         29960
        59         70        264         26705
        59         70        265         21910
        59         70        266         17257
        59         70        267         13294
        59         71        257         18523
        59         71        258         23603
        59         71        259         27404
        59         71        260         28868
        59         71        261         29641
        59         71        262         30400
        59         71        263         30704
        59         71        264         28924
        59         71        265         25698
        59         71        266         22149
        59         71        267         18670
        59         71        268         15957
        59         71        269         13227
        59         72        257         17046
        59         72        258         21858
        59         72        259         25765
        59         72        260         28275
        59         72        261         28981
        59         72        262         29127
        59         72        263         29003
        59         72        264         28963
        59         72        265         27405
        59         72        266         25151
        59         72        267         22513
        59         72        268         20136
        59         72        269         17374
        59         72        270         14429
        59         73        257         14745
        59         73        258         19581
        59         73        259         23853
        59         73        260         26336
        59         73        261         27431
        59         73        262         27709
        59         73        263         27536
        59         73        264         27744
        59         73        265         27672
        59         73        266         26974
        59         73        267         25561
        59         73        268         23373
        59         73        269         20024
        59         73        270         16062
        59         74        259         16095
        59         74        260         18787
        59         74        261         20266
        59         74        262         21039
        59         74        263         21476
        59         74        264         22452
        59         74        265         23939
        59         74        266         24722
        59         74        267         24434
        59         74        268         22609
        59         74        269         19583
        59         74        270         15723
        59         75        263         14464
        59         75        264         16090
        59         75        265         17121
        59         75        266         17731
        59         75        267         17822
        59         75        268         16743
        59         75        269         14771
        60         68        257         17033
        60         68        258         20392
        60         68        259         22327
        60         68        260         22240
        60         68        261         21977
        60         68        262         21671
        60         68        263         21011
        60         68        264         18979
        60         68        265         16073
        60         69        255         15213
        60         69        256         21070
        60         69        257         25987
        60         69        258         29110
        60         69        259         30509
        60         69        260         30237
        60         69        261         30103
        60         69        262         29881
        60         69        263         29382
        60         69        264         28108
        60         69        265         24676
        60         69        266         20124
        60         69        267         15036
        60         70        255         17827
        60         70        256         22860
        60         70        257         25404
        60         70        258         27439
        60         70        259         28840
        60         70        260         29069
        60         70        261         29384
        60         70        262         30403
        60         70        263         31753
        60         70        264         32109
        60         70        265         30513
        60         70        266         26920
        60         70        267         21734
        60         70        268         16968
        60         71        255         16569
        60         71        256         21106
        60         71        257         23336
        60         71        258         24747
        60         71        259         25857
        60         71        260         27463
        60         71        261         28076
        60         71        262         29040
        60         71        263         30318
        60         71        264         31306
        60         71        265         31162
        60         71        266         29763
        60         71        267         27121
        60         71        268         23449
        60         71        269         19689
        60         71        270         16479
        60         71        271         13948
        60         72        255         15345
        60         72        256         21472
        60         72        257         25622
        60         72        258         27884
        60         72        259         28855
        60         72        260         29547
        60         72        261         30037
        60         72        262         30050
        60         72        263         29942
        60         72        264         30882
        60         72        265         31194
        60         72        266         30810
        60         72        267         29632
        60         72        268         27267
        60         72        269         25825
        60         72        270         23982
        60         72        271         21169
        60         72        272         16676
        60         73        256         18171
        60         73        257         24061
        60         73        258         28590
        60         73        259         31269
        60         73        260         31109
        60         73        261         31289
        60         73        262         30665
        60         73        263         29871
        60         73        264         31229
        60         73        265         32309
        60         73        266         32459
        60         73        267         31442
        60         73        268         28826
        60         73        269         26888
        60         73        270         24818
        60         73        271         22200
        60         73        272         17995
        60         73        273         13719
        60         74        257         15194
        60         74        258         19480
        60         74        259         23118
        60         74        260         25368
        60         74        261         26530
        60         74        262         27505
        60         74        263         28653
        60         74        264         30713
        60         74        265         32292
        60         74        266         32767
        60         74        267         31811
        60         74        268         28532
        60         74        269         24930
        60         74        270         21379
        60         74        271         17981
        60         74        272         14496
        60         75        259         13244
        60         75        260         16830
        60         75        261         20760
        60         75        262         24208
        60         75        263         26896
        60         75        264         28245
        60         75        265         28153
        60         75        266         27505
        60         75        267         26289
        60         75        268         23508
        60         75        269         19668
        60         75        270         15808
        60         76        261         14095
        60         76        262         17117
        60         76        263         19494
        60         76        264         20452
        60         76        265         19702
        60         76        266         18835
        60         76        267         18002
        60         76        268         16228
        60         76        269         13699
        61         67        259         13282
        61         68        255         13886
        61         68        256         18828
        61         68        257         22307
        61         68        258         24513
        61         68        259         25261
        61         68        260         24010
        61         68        261         22515
        61         68        262         22185
        61         68        263         22560
        61         68        264         21778
        61         68        265         18722
        61         68        266         14999
        61         69        254         15769
        61         69        255         22312
        61         69        256         27553
        61         69        257         29080
        61         69        258         29339
        61         69        259         29078
        61         69        260         29413
        61         69        261         28994
        61         69        262         29277
        61         69        263         29904
        61         69        264         29262
        61         69        265         26299
        61         69        266         21545
        61         69        267         15736
        61         70        254         18651
        61         70        255         26166
        61         70        256         31021
        61         70        257         29169
        61         70        258         27589
        61         70        259         27168
        61         70        260         28949
        61         70        261         29886
        61         70        262         30477
        61         70        263         30701
        61         70        264         30283
        61         70        265         29251
        61         70        266         26218
        61         70        267         21528
        61         70        268         18336
        61         70        269         14756
        61         71        254         17717
        61         71        255         24561
        61         71        256         29185
        61         71        257         29000
        61         71        258         27850
        61         71        259         26694
        61         71        260         26951
        61         71        261         28030
        61         71        262         28713
        61         71        263         29065
        61         71        264         29718
        61         71        265         29823
        61         71        266         28588
        61         71        267         26200
        61         71        268         24422
        61         71        269         21313
        61         71        270         18368
        61         71        271         16090
        61         71        272         14217
        61         72        254         14440
        61         72        255         20481
        61         72        256         28072
        61         72        257         30940
        61         72        258         31155
        61         72        259         29724
        61         72        260         28192
        61         72        261         28663
        61         72        262         28868
        61         72        263         28785
        61         72        264         29203
        61         72        265         28782
        61         72        266         28065
        61         72        267         27185
        61         72        268         26199
        61         72        269         25066
        61         72        270         23996
        61         72        271         22987
        61         72        272         21395
        61         72        273         18625
        61         72        274         15299
        61         73        255         14898
        61         73        256         23288
        61         73        257         27885
        61         73        258         30727
        61         73        259         31616
        61         73        260         29728
        61         73        261         28998
        61         73        262         28632
        61         73        263         28434
        61         73        264         28137
        61         73        265         28078
        61         73        266         28016
        61         73        267         27554
        61         73        268         25049
        61         73        269         22440
        61         73        270         20900
        61         73        271         20727
        61         73        272         20662
        61         73        273         19367
        61         73        274         16566
        61         74        256         13722
        61         74        257         18098
        61         74        258         22416
        61         74        259         25813
        61         74        260         26463
        61         74        261         27272
        61         74        262         28204
        61         74        263         28990
        61         74        264         28826
        61         74        265         28979
        61         74        266         28977
        61         74        267         28149
        61         74        268         23760
        61         74        269         19149
        61         74        270         15937
        61         74        271         14628
        61         74        272         14267
        61         74        273         13741
        61         75        258         13985
        61         75        259         18720
        61         75        260         23368
        61         75        261         28080
        61         75        262         31190
        61         75        263         32290
        61         75        264         30636
        61         75        265         29772
        61         75        266         28302
        61         75        267         25653
        61         75        268         20571
        61         75        269         15902
        61         76        260         18629
        61         76        261         24611
        61         76        262         28471
        61         76        263         29816
        61         76        264         28216
        61         76        265         25587
        61         76        266         22525
        61         76        267         19109
        61         76        268         15089
        61         77        261         13758
        61         77        262         16694
        61         77        263         18611
        61         77        264         18582
        61         77        265         16828
        61         77        266         14987
        61         77        267         13442
        61         78        269         13150
        62         68        256         14565
        62         68        257         17683
        62         68        258         20317
        62         68        259         21927
        62         68        260         21449
        62         68        261         18808
        62         68        262         16649
        62         68        263         15205
        62         68        264         14203
        62         69        254         13204
        62         69        255         16407
        62         69        256         19241
        62         69        257         22072
        62         69        258         24428
        62         69        259         26211
        62         69        260         27223
        62         69        261         27101
        62         69        262         26340
        62         69        263         24726
        62         69        264         21351
        62         69        265         17575
        62         69        266         14097
        62         70        254         16342
        62         70        255         21643
        62         70        256         24684
        62         70        257         26189
        62         70        258         26888
        62         70        259         27544
        62         70        260         29554
        62         70        261         30384
        62         70        262         30113
        62         70        263         28770
        62         70        264         26309
        62         70        265         23382
        62         70        266         20246
        62         70        267         17151
        62         70        268         15027
        62         70        269         13276
        62         71        254         17823
        62         71        255         24341
        62         71        256         28705
        62         71        257         30515
        62         71        258         30257
        62         71        259         28780
        62         71        260         27551
        62         71        261         28385
        62         71        262         28819
        62         71        263         28778
        62         71        264         28950
        62         71        265         27633
        62         71        266         25617
        62         71        267         23288
        62         71        268         21677
        62         71        269         19946
        62         71        270         17926
        62         71        271         15724
        62         71        272         14806
        62         71        273         13998
        62         72        254         15824
        62         72        255         21819
        62         72        256         28305
        62         72        257         31274
        62         72        258         31167
        62         72        259         29299
        62         72        260         27995
        62         72        261         28667
        62         72        262         28708
        62         72        263         28030
        62         72        264         27331
        62         72        265         26096
        62         72        266         24922
        62         72        267         23930
        62         72        268         23071
        62         72        269         21490
        62         72        270         20418
        62         72        271         20356
        62         72        272         21726
        62         72        273         21678
        62         72        274         19995
        62         72        275         16522
        62         73        255         16459
        62         73        256         24098
        62         73        257         26774
        62         73        258         28797
        62         73        259         30477
        62         73        260         31880
        62         73        261         30371
        62         73        262         28902
        62         73        263         27660
        62         73        264         26077
        62         73        265         24804
        62         73        266         23636
        62         73        267         22300
        62         73        268         19691
        62         73        269         17158
        62         73        270         16307
        62         73        271         17669
        62         73        272         20472
        62         73        273         21368
        62         73        274         20404
        62         73        275         17552
        62         73        276         13783
        62         74        256         14208
        62         74        257         18992
        62         74        258         23133
        62         74        259         26473
        62         74        260         28692
        62         74        261         28323
        62         74        262         27845
        62         74        263         27290
        62         74        264         25774
        62         74        265         24941
        62         74        266         23427
        62         74        267         20804
        62         74        268         16482
        62         74        269         13307
        62         74        272         13899
        62         74        273         14481
        62         74        274         14092
        62         75        258         15561
        62         75        259         21185
        62         75        260         26215
        62         75        261         29341
        62         75        262         30726
        62         75        263         30216
        62         75        264         27130
        62         75        265         25222
        62         75        266         22283
        62         75        267         18101
        62         75        268         14031
        62         76        259         16033
        62         76        260         23707
        62         76        261         29019
        62         76        262         32026
        62         76        263         32451
        62         76        264         29216
        62         76        265         25133
        62         76        266         20685
        62         76        267         16230
        62         77        260         14187
        62         77        261         18225
        62         77        262         21956
        62         77        263         24653
        62         77        264         24227
        62         77        265         20716
        62         77        266         16873
        62         77        267         13621
        62         78        263         13275
        62         78        264         14051
        62         78        265         13573
        62         78        269         13638
        62         78        270         13819
        63         68        260         13158
        63         69        257         13637
        63         69        258         16106
        63         69        259         17553
        63         69        260         17711
        63         69        261         16428
        63         69        262         14486
        63         70        256         16648
        63         70        257         19669
        63         70        258         21144
        63         70        259         21354
        63         70        260         20833
        63         70        261         20070
        63         70        262         19357
        63         70        263         18489
        63         70        264         16726
        63         70        265         14803
        63         71        255         19055
        63         71        256         24250
        63         71        257         26807
        63         71        258         26663
        63         71        259         24762
        63         71        260         22761
        63         71        261         22784
        63         71        262         23283
        63         71        263         23711
        63         71        264         23026
        63         71        265         21629
        63         71        266         20262
        63         71        267         19034
        63         71        268         17674
        63         71        269         17236
        63         71        270         16684
        63         71        271         15696
        63         71        272         14674
        63         71        273         13808
        63         72        255         18462
        63         72        256         24540
        63         72        257         27681
        63         72        258         28488
        63         72        259         27919
        63         72        260         27624
        63         72        261         28205
        63         72        262         28046
        63         72        263         27087
        63         72        264         25704
        63         72        265         23946
        63         72        266         22641
        63         72        267         21834
        63         72        268         20848
        63         72        269         19723
        63         72        270         19443
        63         72        271         20315
        63         72        272         21731
        63         72        273         21184
        63         72        274         19055
        63         72        275         15525
        63         73        256         17846
        63         73        257         21854
        63         73        258         25935
        63         73        259         29666
        63         73        260         31925
        63         73        261         31613
        63         73        262         30311
        63         73        263         28464
        63         73        264         26746
        63         73        265         24026
        63         73        266         21632
        63         73        267         19856
        63         73        268         18700
        63         73        269         18515
        63         73        270         19399
        63         73        271         21363
        63         73        272         23904
        63         73        273         24960
        63         73        274         23737
        63         73        275         19735
        63         73        276         14126
        63         74        257         15105
        63         74        258         20035
        63         74        259         24535
        63         74        260         27518
        63         74        261         28580
        63         74        262         28896
        63         74        263         28482
        63         74        264         26868
        63         74        265         24232
        63         74        266         21258
        63         74        267         18314
        63         74        268         16433
        63         74        269         15870
        63         74        270         16340
        63         74        271         17724
        63         74        272         19580
        63         74        273         20151
        63         74        274         19006
        63         74        275         15877
        63         75        258         13980
        63         75        259         19208
        63         75        260         23702
        63         75        261         26948
        63         75        262         28996
        63         75        263         29708
        63         75        264         28540
        63         75        265         25984
        63         75        266         22575
        63         75        267         18848
        63         75        268         16825
        63         75        269         15751
        63         75        270         14895
        63         75        271         14033
        63         75        272         13389
        63         76        259         15263
        63         76        260         21872
        63         76        261         25115
        63         76        262         27418
        63         76        263         29076
        63         76        264         29981
        63         76        265         27268
        63         76        266         23566
        63         76        267         19786
        63         76        268         17513
        63         76        269         15967
        63         76        270         14167
        63         77        261         15566
        63         77        262         18799
        63         77        263         22280
        63         77        264         24848
        63         77        265         23354
        63         77        266         19949
        63         77        267         15790
        63         77        268         14171
        63         77        269         13584
        63         78        265         13319
        64         71        259         13760
        64         71        260         13675
        64         71        261         14243
        64         71        262         14730
        64         71        263         14927
        64         71        264         14467
        64         71        265         13947
        64         71        266         13542
        64         71        267         13214
        64         72        258         14648
        64         72        259         16656
        64         72        260         17598
        64         72        261         19058
        64         72        262         20066
        64         72        263         20525
        64         72        264         20479
        64         72        265         19986
        64         72        266         19714
        64         72        267         19728
        64         72        268         19623
        64         72        269         19172
        64         72        270         18659
        64         72        271         18243
        64         72        272         18420
        64         72        273         17713
        64         72        274         15910
        64         73        258         13605
        64         73        259         16748
        64         73        260         19803
        64         73        261         22441
        64         73        262         23848
        64         73        263         24174
        64         73        264         24088
        64         73        265         23740
        64         73        266         23604
        64         73        267         23731
        64         73        268         23854
        64         73        269         24191
        64         73        270         24565
        64         73        271         24999
        64         73        272         26192
        64         73        273         25262
        64         73        274         22365
        64         73        275         17503
        64         74        259         13579
        64         74        260         17521
        64         74        261         21760
        64         74        262         24961
        64         74        263         26757
        64         74        264         26441
        64         74        265         25810
        64         74        266         25583
        64         74        267         25844
        64         74        268         26224
        64         74        269         26882
        64         74        270         27503
        64         74        271         28006
        64         74        272         28652
        64         74        273         26975
        64         74        274         22919
        64         74        275         16471
        64         75        260         15459
        64         75        261         19497
        64         75        262         23743
        64         75        263         27562
        64         75        264         29049
        64         75        265         29304
        64         75        266         29391
        64         75        267         29484
        64         75        268         29285
        64         75        269         29010
        64         75        270         28210
        64         75        271         26542
        64         75        272         22576
        64         75        273         18235
        64         75        274         14108
        64         76        261         14820
        64         76        262         18599
        64         76        263         22999
        64         76        264         26994
        64         76        265         28035
        64         76        266         27923
        64         76        267         27118
        64         76        268         25930
        64         76        269         24480
        64         76        270         22172
        64         76        271         18738
        64         76        272         13924
        64         77        263         14496
        64         77        264         18297
        64         77        265         19552
        64         77        266         19285
        64         77        267         17871
        64         77        268         16029
        64         77        269         14145
        65         72        267         13296
        65         72        268         13355
        65         73        264         13917
        65         73        265         15115
        65         73        266         16334
        65         73        267         17689
        65         73        268         18819
        65         73        269         18376
        65         73        270         17465
        65         73        271         16491
        65         73        272         15711
        65         73        273         14090
        65         74        263         13800
        65         74        264         15089
        65         74        265         16770
        65         74        266         18936
        65         74        267         21451
        65         74        268         23560
        65         74        269         23558
        65         74        270         22740
        65         74        271         21494
        65         74        272         19454
        65         74        273         16577
        65         75        263         14243
        65         75        264         15185
        65         75        265         16900
        65         75        266         18939
        65         75        267         21192
        65         75        268         23612
        65         75        269         24133
        65         75        270         23249
        65         75        271         21061
        65         75        272         17352
        65         75        273         13214
        65         76        265         13539
        65         76        266         14637
        65         76        267         15391
        65         76        268         15926
        65         76        269         15563
        65         76        270         14094


# number: 04 outcome: 1 dv: 70.4 (mm**3/voxel)
# ============================================
#        x          y          z          gray
        59         79        291         13708
        59         79        292         13402
        59         80        290         15044
        59         80        291         16023
        59         80        292         14045
        60         73        294         13910
        60         73        295         15283
        60         78        287         13867
        60         78        288         15749
        60         78        289         16912
        60         78        290         17610
        60         78        291         19117
        60         78        292         19667
        60         78        293         18138
        60         78        294         13997
        60         79        287         19426
        60         79        288         24265
        60         79        289         27489
        60         79        290         29368
        60         79        291         31950
        60         79        292         31825
        60         79        293         28428
        60         79        294         21483
        60         79        295         13109
        60         80        287         17717
        60         80        288         23937
        60         80        289         28678
        60         80        290         31572
        60         80        291         32767
        60         80        292         30644
        60         80        293         26046
        60         80        294         19439
        60         80        295         13443
        60         81        288         15328
        60         81        289         18747
        60         81        290         20282
        60         81        291         19349
        60         81        292         16740
        60         81        293         13705
        61         73        294         14256
        61         73        295         20474
        61         73        296         20771
        61         73        297         17111
        61         77        286         13980
        61         77        287         16530
        61         77        288         16857
        61         77        289         16878
        61         77        290         17235
        61         77        291         18429
        61         77        292         17474
        61         77        293         15548
        61         78        285         14606
        61         78        286         20129
        61         78        287         23778
        61         78        288         24136
        61         78        289         23983
        61         78        290         24388
        61         78        291         27004
        61         78        292         27470
        61         78        293         25952
        61         78        294         22334
        61         78        295         15289
        61         79        285         14437
        61         79        286         20262
        61         79        287         23932
        61         79        288         25651
        61         79        289         26615
        61         79        290         27341
        61         79        291         28965
        61         79        292         29815
        61         79        293         28897
        61         79        294         25589
        61         79        295         19002
        61         79        296         13718
        61         80        286         16833
        61         80        287         21059
        61         80        288         24194
        61         80        289         26462
        61         80        290         27819
        61         80        291         27677
        61         80        292         27097
        61         80        293         26035
        61         80        294         24314
        61         80        295         20191
        61         80        296         15125
        61         81        287         16199
        61         81        288         20388
        61         81        289         23462
        61         81        290         25032
        61         81        291         24856
        61         81        292         22665
        61         81        293         20320
        61         81        294         18556
        61         81        295         15667
        61         82        290         13988
        61         82        291         13690
        62         73        296         13331
        62         73        297         13524
        62         75        286         13292
        62         76        283         13940
        62         76        284         14712
        62         76        285         15771
        62         76        286         17002
        62         76        287         17355
        62         76        288         16688
        62         76        289         15908
        62         76        290         15115
        62         76        291         13158
        62         77        283         13124
        62         77        284         15437
        62         77        285         17341
        62         77        286         18915
        62         77        287         20563
        62         77        288         20129
        62         77        289         19630
        62         77        290         19563
        62         77        291         19178
        62         77        292         19002
        62         77        293         18216
        62         77        294         16321
        62         78        284         15082
        62         78        285         17200
        62         78        286         18126
        62         78        287         17581
        62         78        288         16966
        62         78        289         16428
        62         78        290         16170
        62         78        291         17252
        62         78        292         19657
        62         78        293         21853
        62         78        294         22852
        62         78        295         19103
        62         78        296         14934
        62         79        284         13651
        62         79        285         16157
        62         79        286         16779
        62         79        287         14819
        62         79        288         13833
        62         79        289         13491
        62         79        290         13748
        62         79        291         14920
        62         79        292         16195
        62         79        293         18122
        62         79        294         20742
        62         79        295         20616
        62         79        296         18715
        62         79        297         15868
        62         80        285         13166
        62         80        286         15037
        62         80        287         13340
        62         80        289         13441
        62         80        290         14952
        62         80        291         16404
        62         80        292         17199
        62         80        293         18416
        62         80        294         20412
        62         80        295         20914
        62         80        296         19311
        62         80        297         16148
        62         81        286         13408
        62         81        287         14197
        62         81        288         15280
        62         81        289         16993
        62         81        290         19208
        62         81        291         20327
        62         81        292         20029
        62         81        293         19670
        62         81        294         19781
        62         81        295         18980
        62         81        296         16203
        62         82        289         13894
        62         82        290         15455
        62         82        291         15366
        62         82        292         14347
        63         74        284         14043
        63         74        285         14461
        63         74        286         14451
        63         74        287         13764
        63         75        281         15204
        63         75        282         19494
        63         75        283         21806
        63         75        284         21353
        63         75        285         21279
        63         75        286         21645
        63         75        287         20338
        63         75        288         18657
        63         75        289         16538
        63         75        290         13875
        63         76        281         14962
        63         76        282         18232
        63         76        283         19145
        63         76        284         18168
        63         76        285         17096
        63         76        286         16332
        63         76        287         16161
        63         76        288         15901
        63         76        289         15859
        63         76        290         15688
        63         77        282         13637
        63         77        283         16305
        63         77        284         16141
        63         77        285         14875
        63         77        286         13171
        63         77        293         13204
        63         77        294         14118
        63         78        283         16014
        63         78        284         16470
        63         78        285         14861
        63         78        293         13624
        63         78        294         17108
        63         78        295         18303
        63         78        296         16300
        63         79        283         13156
        63         79        284         15435
        63         79        285         15098
        63         79        294         16118
        63         79        295         18426
        63         79        296         17351
        63         79        297         14632
        63         80        285         14215
        63         80        286         14294
        63         80        292         14078
        63         80        293         14920
        63         80        294         15341
        63         80        295         15613
        63         80        296         14577
        63         81        289         13223
        63         81        290         14690
        63         81        291         16938
        63         81        292         17105
        63         81        293         16092
        63         81        294         14370
        63         81        295         13409
        63         82        290         13431
        63         82        291         14244
        63         82        292         13171
        64         74        284         14315
        64         74        285         14879
        64         74        286         14440
        64         75        282         16250
        64         75        283         19044
        64         75        284         19174
        64         75        285         19019
        64         75        286         18889
        64         75        287         18259
        64         75        288         17546
        64         75        289         16119
        64         75        290         13791
        64         76        281         13232
        64         76        282         17847
        64         76        283         20340
        64         76        284         18952
        64         76        285         17002
        64         76        286         15422
        64         76        287         15496
        64         76        288         15743
        64         76        289         15850
        64         76        290         15477
        64         77        282         13728
        64         77        283         17035
        64         77        284         16990
        64         77        285         15060
        64         77        294         15230
        64         77        295         15852
        64         77        296         14405
        64         78        283         15290
        64         78        284         17385
        64         78        285         16627
        64         78        286         13684
        64         78        294         15454
        64         78        295         19329
        64         78        296         18631
        64         78        297         15240
        64         79        284         15858
        64         79        285         17071
        64         79        286         15480
        64         79        294         14770
        64         79        295         16610
        64         79        296         15682
        64         80        285         14904
        64         80        286         16554
        64         80        287         14162
        64         80        291         14467
        64         80        292         15613
        64         80        293         15525
        64         80        294         14220
        64         81        286         13527
        64         81        287         13997
        64         81        288         13735
        64         81        289         14443
        64         81        290         16581
        64         81        291         19670
        64         81        292         19051
        64         81        293         16332
        64         82        290         14581
        64         82        291         15732
        64         82        292         13803
        65         75        283         13903
        65         75        284         15713
        65         75        285         16507
        65         75        286         16186
        65         75        287         14424
        65         75        288         13327
        65         76        282         14276
        65         76        283         19035
        65         76        284         21693
        65         76        285         22723
        65         76        286         22218
        65         76        287         20133
        65         76        288         18950
        65         76        289         17940
        65         76        290         16841
        65         76        291         15344
        65         76        292         13430
        65         77        283         15186
        65         77        284         19248
        65         77        285         21392
        65         77        286         21444
        65         77        287         19632
        65         77        288         18699
        65         77        289         18372
        65         77        290         18417
        65         77        291         17740
        65         77        292         17398
        65         77        293         17676
        65         77        294         18693
        65         77        295         19779
        65         77        296         18281
        65         77        297         15322
        65         78        284         17375
        65         78        285         21133
        65         78        286         22840
        65         78        287         21861
        65         78        288         19829
        65         78        289         17436
        65         78        290         15065
        65         78        291         13912
        65         78        292         14283
        65         78        293         16005
        65         78        294         18996
        65         78        295         22384
        65         78        296         23221
        65         78        297         21868
        65         78        298         18436
        65         79        284         14092
        65         79        285         19279
        65         79        286         23006
        65         79        287         22732
        65         79        288         19569
        65         79        289         16266
        65         79        290         13881
        65         79        291         14000
        65         79        292         15814
        65         79        293         17775
        65         79        294         19181
        65         79        295         20289
        65         79        296         19647
        65         79        297         17594
        65         79        298         14283
        65         80        285         15415
        65         80        286         20075
        65         80        287         19913
        65         80        288         18271
        65         80        289         17171
        65         80        290         17329
        65         80        291         19378
        65         80        292         21464
        65         80        293         21804
        65         80        294         19614
        65         80        295         16729
        65         80        296         13457
        65         81        287         14680
        65         81        288         16261
        65         81        289         18074
        65         81        290         20547
        65         81        291         24112
        65         81        292         24003
        65         81        293         21188
        65         81        294         16185
        65         82        290         13738
        65         82        291         15154
        65         82        292         14158
        66         76        285         13933
        66         76        286         14353
        66         76        287         13214
        66         77        285         14590
        66         77        286         16766
        66         77        287         17141
        66         77        288         17438
        66         77        289         18219
        66         77        290         19395
        66         77        291         19165
        66         77        292         18576
        66         77        293         18115
        66         77        294         18025
        66         77        295         18453
        66         77        296         17575
        66         77        297         15742
        66         77        298         13150
        66         78        285         14770
        66         78        286         18880
        66         78        287         21762
        66         78        288         23581
        66         78        289         24035
        66         78        290         23141
        66         78        291         21863
        66         78        292         21259
        66         78        293         21638
        66         78        294         23182
        66         78        295         25692
        66         78        296         26195
        66         78        297         25484
        66         78        298         23972
        66         78        299         17012
        66         79        285         14709
        66         79        286         21607
        66         79        287         27325
        66         79        288         28338
        66         79        289         27077
        66         79        290         24643
        66         79        291         23849
        66         79        292         24507
        66         79        293         25693
        66         79        294         26991
        66         79        295         28233
        66         79        296         27124
        66         79        297         24806
        66         79        298         21963
        66         79        299         15551
        66         80        286         16610
        66         80        287         22332
        66         80        288         25142
        66         80        289         26317
        66         80        290         26434
        66         80        291         27040
        66         80        292         27577
        66         80        293         26771
        66         80        294         24122
        66         80        295         21814
        66         80        296         18569
        66         80        297         15153
        66         81        287         14075
        66         81        288         17786
        66         81        289         20493
        66         81        290         22222
        66         81        291         22873
        66         81        292         21576
        66         81        293         19136
        66         81        294         15914
        67         73        295         13537
        67         73        296         17390
        67         73        297         18993
        67         77        291         13857
        67         77        292         14285
        67         77        293         13994
        67         78        288         14991
        67         78        289         18366
        67         78        290         21372
        67         78        291         22986
        67         78        292         23187
        67         78        293         22115
        67         78        294         19847
        67         78        295         17372
        67         78        296         15005
        67         79        287         14215
        67         79        288         20074
        67         79        289         24494
        67         79        290         27048
        67         79        291         27551
        67         79        292         27594
        67         79        293         26291
        67         79        294         23232
        67         79        295         19365
        67         79        296         16435
        67         79        297         14186
        67         80        288         18180
        67         80        289         22907
        67         80        290         25990
        67         80        291         24066
        67         80        292         22583
        67         80        293         20175
        67         80        294         16338
        67         80        295         13509
        67         81        289         14307
        67         81        290         15654
        67         81        291         14201
        68         74        296         15820
        68         74        297         16135
        68         74        298         13802


# number: 05 outcome: 1 dv: 70.4 (mm**3/voxel)
# ============================================
#        x          y          z          gray
        66         71        284         15648
        66         71        285         14738
        66         71        286         13641
        66         72        281         14867
        66         72        282         17873
        66         72        283         18935
        66         72        284         17702
        66         72        285         16228
        66         72        286         14874
        66         72        287         13570
        66         73        281         16938
        66         73        282         20371
        66         73        283         21874
        66         73        284         21080
        66         73        285         19623
        66         73        286         17999
        66         73        287         16968
        66         73        288         14952
        66         74        281         16471
        66         74        282         20528
        66         74        283         23235
        66         74        284         24306
        66         74        285         24173
        66         74        286         22850
        66         74        287         20024
        66         74        288         16463
        66         74        289         13210
        66         75        281         15062
        66         75        282         18803
        66         75        283         20843
        66         75        284         22137
        66         75        285         23302
        66         75        286         23613
        66         75        287         19653
        66         75        288         15473
        66         76        282         15332
        66         76        283         17792
        66         76        284         18246
        66         76        285         19009
        66         76        286         19463
        66         76        287         15343
        67         71        281         17116
        67         71        282         18757
        67         71        283         19615
        67         71        284         18953
        67         71        285         17706
        67         71        286         16085
        67         71        287         14223
        67         71        288         13126
        67         72        280         15356
        67         72        281         18611
        67         72        282         21065
        67         72        283         23019
        67         72        284         22182
        67         72        285         20352
        67         72        286         18183
        67         72        287         16958
        67         72        288         15149
        67         72        289         13833
        67         72        290         13172
        67         73        280         16115
        67         73        281         20118
        67         73        282         23264
        67         73        283         25663
        67         73        284         25944
        67         73        285         24513
        67         73        286         22069
        67         73        287         21092
        67         73        288         18787
        67         73        289         16434
        67         73        290         14431
        67         74        280         16832
        67         74        281         22505
        67         74        282         27463
        67         74        283         30109
        67         74        284         30994
        67         74        285         29429
        67         74        286         25844
        67         74        287         22418
        67         74        288         19291
        67         74        289         16446
        67         74        290         14026
        67         75        280         15990
        67         75        281         22892
        67         75        282         29376
        67         75        283         31241
        67         75        284         31815
        67         75        285         30448
        67         75        286         26960
        67         75        287         21032
        67         75        288         16879
        67         75        289         14002
        67         76        281         18129
        67         76        282         24211
        67         76        283         27962
        67         76        284         29184
        67         76        285         27794
        67         76        286         23837
        67         76        287         17476
        67         76        288         13141
        67         77        282         16993
        67         77        283         20497
        67         77        284         21539
        67         77        285         20622
        67         77        286         17758
        68         70        283         13257
        68         70        284         13928
        68         70        285         14129
        68         70        286         13787
        68         70        292         13288
        68         71        280         14134
        68         71        281         16491
        68         71        282         17824
        68         71        283         18565
        68         71        284         19196
        68         71        285         18731
        68         71        286         17209
        68         71        287         15483
        68         71        288         14378
        68         71        289         13901
        68         71        290         13962
        68         71        291         13870
        68         71        292         13486
        68         71        293         13214
        68         72        280         17160
        68         72        281         21250
        68         72        282         23833
        68         72        283         23896
        68         72        284         23530
        68         72        285         22682
        68         72        286         21408
        68         72        287         19950
        68         72        288         17741
        68         72        289         16055
        68         72        290         15300
        68         72        291         15546
        68         72        292         15762
        68         72        293         15426
        68         72        294         14179
        68         73        279         14183
        68         73        280         19264
        68         73        281         23269
        68         73        282         25956
        68         73        283         26892
        68         73        284         26060
        68         73        285         25005
        68         73        286         24095
        68         73        287         23640
        68         73        288         21929
        68         73        289         20152
        68         73        290         18771
        68         73        291         18488
        68         73        292         18082
        68         73        293         16754
        68         73        294         14110
        68         74        279         13488
        68         74        280         18993
        68         74        281         23647
        68         74        282         27118
        68         74        283         28764
        68         74        284         28591
        68         74        285         27667
        68         74        286         26210
        68         74        287         24278
        68         74        288         22365
        68         74        289         20243
        68         74        290         18148
        68         74        291         18156
        68         74        292         16742
        68         74        293         14521
        68         75        280         16638
        68         75        281         23287
        68         75        282         28934
        68         75        283         30274
        68         75        284         30231
        68         75        285         29103
        68         75        286         26794
        68         75        287         22654
        68         75        288         19313
        68         75        289         16318
        68         75        290         13784
        68         75        291         13336
        68         76        280         14101
        68         76        281         20641
        68         76        282         26948
        68         76        283         29914
        68         76        284         29846
        68         76        285         27958
        68         76        286         24553
        68         76        287         19889
        68         76        288         15949
        68         77        281         14863
        68         77        282         20031
        68         77        283         24178
        68         77        284         25789
        68         77        285         24763
        68         77        286         21331
        68         77        287         16396
        68         78        283         14051
        68         78        284         15236
        68         78        285         15540
        68         78        286         14769
        69         70        292         14086
        69         70        293         15238
        69         70        294         15315
        69         71        282         14186
        69         71        283         15156
        69         71        284         15952
        69         71        285         16172
        69         71        286         15615
        69         71        287         13736
        69         71        288         13266
        69         71        289         13616
        69         71        290         14497
        69         71        291         15028
        69         71        292         15330
        69         71        293         15352
        69         71        294         14934
        69         72        280         14615
        69         72        281         18463
        69         72        282         21297
        69         72        283         21673
        69         72        284         21839
        69         72        285         21690
        69         72        286         21076
        69         72        287         19453
        69         72        288         18597
        69         72        289         18687
        69         72        290         19664
        69         72        291         20652
        69         72        292         20292
        69         72        293         19450
        69         72        294         18329
        69         72        295         14551
        69         73        279         13398
        69         73        280         17889
        69         73        281         21321
        69         73        282         23470
        69         73        283         23918
        69         73        284         25472
        69         73        285         26357
        69         73        286         26351
        69         73        287         25889
        69         73        288         24708
        69         73        289         24201
        69         73        290         24711
        69         73        291         25600
        69         73        292         24361
        69         73        293         22317
        69         73        294         19907
        69         73        295         15210
        69         74        279         13171
        69         74        280         17148
        69         74        281         20275
        69         74        282         22436
        69         74        283         23431
        69         74        284         25143
        69         74        285         26936
        69         74        286         28359
        69         74        287         28049
        69         74        288         27475
        69         74        289         26263
        69         74        290         24624
        69         74        291         24847
        69         74        292         23126
        69         74        293         19948
        69         74        294         15615
        69         75        280         14809
        69         75        281         19617
        69         75        282         23944
        69         75        283         26140
        69         75        284         26643
        69         75        285         27135
        69         75        286         27486
        69         75        287         25914
        69         75        288         24754
        69         75        289         22542
        69         75        290         19333
        69         75        291         18663
        69         75        292         16577
        69         75        293         13472
        69         76        281         18503
        69         76        282         24681
        69         76        283         28515
        69         76        284         29504
        69         76        285         29285
        69         76        286         27962
        69         76        287         24697
        69         76        288         21486
        69         76        289         17672
        69         76        290         13502
        69         77        281         13114
        69         77        282         17510
        69         77        283         21611
        69         77        284         24793
        69         77        285         25376
        69         77        286         23396
        69         77        287         20155
        69         77        288         16818
        69         77        289         13231
        69         78        284         14298
        69         78        285         15284
        69         78        286         14640
        70         70        292         13784
        70         70        293         15165
        70         70        294         15848
        70         70        295         15255
        70         71        289         14713
        70         71        290         16016
        70         71        291         15547
        70         71        292         15630
        70         71        293         15761
        70         71        294         15595
        70         71        295         13620
        70         72        283         13315
        70         72        284         15133
        70         72        285         16388
        70         72        286         17082
        70         72        287         17950
        70         72        288         19633
        70         72        289         21005
        70         72        290         21752
        70         72        291         22064
        70         72        292         21649
        70         72        293         21081
        70         72        294         20404
        70         72        295         16690
        70         72        296         13270
        70         73        282         15033
        70         73        283         16830
        70         73        284         19702
        70         73        285         21550
        70         73        286         22480
        70         73        287         24468
        70         73        288         26269
        70         73        289         28166
        70         73        290         29952
        70         73        291         29636
        70         73        292         29206
        70         73        293         27988
        70         73        294         25437
        70         73        295         18963
        70         73        296         14025
        70         74        281         13818
        70         74        282         16935
        70         74        283         19013
        70         74        284         21450
        70         74        285         23613
        70         74        286         25515
        70         74        287         27699
        70         74        288         28729
        70         74        289         29625
        70         74        290         30384
        70         74        291         28913
        70         74        292         28087
        70         74        293         26223
        70         74        294         22461
        70         74        295         16561
        70         75        281         14183
        70         75        282         18734
        70         75        283         21544
        70         75        284         22633
        70         75        285         24483
        70         75        286         27043
        70         75        287         28263
        70         75        288         28418
        70         75        289         27977
        70         75        290         26967
        70         75        291         24718
        70         75        292         22212
        70         75        293         19031
        70         75        294         15039
        70         76        281         13190
        70         76        282         18097
        70         76        283         22423
        70         76        284         24297
        70         76        285         25877
        70         76        286         27223
        70         76        287         26937
        70         76        288         25997
        70         76        289         23739
        70         76        290         20186
        70         76        291         17028
        70         76        292         15021
        70         77        282         14753
        70         77        283         18468
        70         77        284         21551
        70         77        285         23333
        70         77        286         23662
        70         77        287         22385
        70         77        288         19704
        70         77        289         16424
        70         78        285         14054
        70         78        286         14122
        71         70        291         13110
        71         70        292         13525
        71         70        293         14193
        71         70        294         15238
        71         70        295         15532
        71         71        289         13240
        71         71        290         14235
        71         71        291         15152
        71         71        292         15224
        71         71        293         15332
        71         71        294         15779
        71         71        295         15063
        71         71        296         13394
        71         72        286         13502
        71         72        287         15487
        71         72        288         18087
        71         72        289         20012
        71         72        290         20974
        71         72        291         21735
        71         72        292         21519
        71         72        293         20767
        71         72        294         19584
        71         72        295         16896
        71         72        296         13879
        71         73        285         14720
        71         73        286         17877
        71         73        287         21758
        71         73        288         25294
        71         73        289         28084
        71         73        290         29933
        71         73        291         30434
        71         73        292         30514
        71         73        293         29261
        71         73        294         26090
        71         73        295         19715
        71         73        296         14518
        71         74        283         13642
        71         74        284         15977
        71         74        285         19253
        71         74        286         23374
        71         74        287         27583
        71         74        288         29437
        71         74        289         30440
        71         74        290         31035
        71         74        291         31298
        71         74        292         32187
        71         74        293         31385
        71         74        294         27658
        71         74        295         20099
        71         74        296         13619
        71         75        283         15792
        71         75        284         19265
        71         75        285         23348
        71         75        286         27783
        71         75        287         31057
        71         75        288         31242
        71         75        289         30388
        71         75        290         29151
        71         75        291         27955
        71         75        292         27146
        71         75        293         24847
        71         75        294         20268
        71         75        295         15514
        71         76        283         16378
        71         76        284         19732
        71         76        285         23164
        71         76        286         26448
        71         76        287         28003
        71         76        288         27874
        71         76        289         26618
        71         76        290         24393
        71         76        291         21331
        71         76        292         19074
        71         76        293         16359
        71         77        283         13860
        71         77        284         16950
        71         77        285         19523
        71         77        286         21089
        71         77        287         19929
        71         77        288         18179
        71         77        289         16344
        71         77        290         14596
        72         70        291         13793
        72         70        292         14574
        72         70        293         15020
        72         70        294         15497
        72         71        291         14190
        72         71        292         14046
        72         71        293         13472
        72         72        287         13397
        72         72        288         16413
        72         72        289         18578
        72         72        290         19403
        72         72        291         19994
        72         72        292         18649
        72         72        293         16687
        72         72        294         14716
        72         73        285         13558
        72         73        286         16860
        72         73        287         20310
        72         73        288         23832
        72         73        289         26609
        72         73        290         28182
        72         73        291         27231
        72         73        292         25626
        72         73        293         23012
        72         73        294         19215
        72         73        295         14798
        72         74        284         14937
        72         74        285         19668
        72         74        286         24592
        72         74        287         29436
        72         74        288         31955
        72         74        289         32767
        72         74        290         32029
        72         74        291         29812
        72         74        292         28468
        72         74        293         25865
        72         74        294         21064
        72         74        295         15749
        72         75        284         16734
        72         75        285         22392
        72         75        286         27932
        72         75        287         32253
        72         75        288         32621
        72         75        289         31341
        72         75        290         29139
        72         75        291         26481
        72         75        292         24051
        72         75        293         20874
        72         75        294         16604
        72         75        295         13280
        72         76        284         14926
        72         76        285         18850
        72         76        286         22957
        72         76        287         25836
        72         76        288         25333
        72         76        289         24376
        72         76        290         23536
        72         76        291         20781
        72         76        292         18239
        72         76        293         15437
        72         77        285         13389
        72         77        286         15242
        72         77        287         15281
        72         77        288         14317
        72         77        289         13942
        72         77        290         14353
        72         77        291         13543
        73         70        291         13574
        73         70        292         14740
        73         70        293         15537
        73         70        294         16130
        73         72        289         13133
        73         72        290         14118
        73         72        291         14473
        73         72        292         13435
        73         73        286         14800
        73         73        287         16546
        73         73        288         19111
        73         73        289         20667
        73         73        290         20570
        73         73        291         18381
        73         73        292         15815
        73         74        284         13695
        73         74        285         18298
        73         74        286         23186
        73         74        287         27415
        73         74        288         28587
        73         74        289         27291
        73         74        290         23874
        73         74        291         19833
        73         74        292         16439
        73         74        293         13219
        73         75        284         13461
        73         75        285         18350
        73         75        286         23540
        73         75        287         28274
        73         75        288         27270
        73         75        289         24120
        73         75        290         20119
        73         75        291         17021
        73         75        292         13932
        73         76        286         15586
        73         76        287         18145
        73         76        288         16817
        73         76        289         15215
        73         76        290         14340
        73         76        291         13638
        74         70        292         14108
        74         70        293         14886
        74         74        287         13981
        74         75        287         13626


# number: 06 outcome: 0 dv: 66.4 (mm**3/voxel)
# ============================================
#        x          y          z          gray
        81        104        157         14765
        81        105        156         14157
        81        105        157         19116
        81        105        158         17248
        81        105        159         15175
        81        106        156         14390
        81        106        157         20739
        81        106        158         20674
        81        106        159         21200
        81        106        160         20100
        81        106        161         16240
        81        107        156         14002
        81        107        157         22585
        81        107        158         23886
        81        107        159         24228
        81        107        160         25113
        81        107        161         20956
        81        107        162         13319
        81        108        157         21079
        81        108        158         22162
        81        108        159         19779
        81        108        160         19083
        81        108        161         14478
        81        109        157         15096
        81        109        158         15270
        82        103        156         15973
        82        103        157         17307
        82        104        155         14570
        82        104        156         21452
        82        104        157         22762
        82        104        158         17611
        82        104        159         15487
        82        104        160         13764
        82        105        155         16456
        82        105        156         24095
        82        105        157         26371
        82        105        158         22253
        82        105        159         22440
        82        105        160         20674
        82        105        161         16113
        82        106        155         16049
        82        106        156         25131
        82        106        157         29507
        82        106        158         25844
        82        106        159         24999
        82        106        160         22825
        82        106        161         18934
        82        106        162         13355
        82        107        155         13785
        82        107        156         22654
        82        107        157         28551
        82        107        158         27348
        82        107        159         25283
        82        107        160         20201
        82        107        161         17032
        82        108        156         17636
        82        108        157         23604
        82        108        158         23012
        82        108        159         20188
        82        108        160         15252
        82        109        157         17022
        82        109        158         16633
        83        102        156         17995
        83        102        157         19538
        83        102        158         14530
        83        103        155         20310
        83        103        156         26276
        83        103        157         28516
        83        103        158         22741
        83        103        159         18684
        83        103        160         16126
        83        104        154         14807
        83        104        155         27377
        83        104        156         28611
        83        104        157         27988
        83        104        158         25159
        83        104        159         26397
        83        104        160         28001
        83        104        161         22214
        83        105        154         15965
        83        105        155         29900
        83        105        156         28877
        83        105        157         26106
        83        105        158         21283
        83        105        159         22210
        83        105        160         25931
        83        105        161         25309
        83        105        162         15516
        83        106        155         24494
        83        106        156         25945
        83        106        157         22825
        83        106        158         17888
        83        106        159         15975
        83        106        160         16813
        83        106        161         18119
        83        106        162         14447
        83        107        155         18208
        83        107        156         21718
        83        107        157         18863
        83        107        158         14672
        83        108        156         17049
        83        108        157         14748
        84        101        156         13142
        84        102        155         16554
        84        102        156         19508
        84        102        157         19395
        84        102        158         16041
        84        103        154         15101
        84        103        155         21891
        84        103        156         23529
        84        103        157         24087
        84        103        158         22402
        84        103        159         20343
        84        103        160         20543
        84        103        161         16936
        84        104        154         20465
        84        104        155         28563
        84        104        156         25551
        84        104        157         23947
        84        104        158         24905
        84        104        159         27464
        84        104        160         30142
        84        104        161         27306
        84        104        162         14074
        84        105        154         25240
        84        105        155         32339
        84        105        156         25693
        84        105        157         21692
        84        105        158         21115
        84        105        159         23908
        84        105        160         28543
        84        105        161         30740
        84        105        162         19183
        84        106        154         20983
        84        106        155         28558
        84        106        156         24243
        84        106        157         17057
        84        106        159         13323
        84        106        160         17241
        84        106        161         21704
        84        106        162         17533
        84        107        154         14357
        84        107        155         20430
        84        107        156         18523
        84        107        161         13641
        84        108        155         14651
        84        108        156         14039
        85        100        154         13602
        85        101        154         17096
        85        101        155         16841
        85        101        156         14032
        85        101        157         13876
        85        102        154         17390
        85        102        155         18677
        85        102        156         17077
        85        102        157         16946
        85        102        158         14579
        85        103        154         18021
        85        103        155         18858
        85        103        156         17788
        85        103        157         19466
        85        103        158         18987
        85        103        159         17637
        85        103        160         17949
        85        103        161         14730
        85        104        153         14147
        85        104        154         20161
        85        104        155         19595
        85        104        156         18469
        85        104        157         20940
        85        104        158         21950
        85        104        159         21296
        85        104        160         21989
        85        104        161         21356
        85        105        153         17524
        85        105        154         26250
        85        105        155         24479
        85        105        156         21437
        85        105        157         20239
        85        105        158         19108
        85        105        159         19951
        85        105        160         22583
        85        105        161         24665
        85        105        162         17023
        85        106        153         17345
        85        106        154         28455
        85        106        155         25544
        85        106        156         21093
        85        106        157         14596
        85        106        160         16989
        85        106        161         20703
        85        106        162         18207
        85        107        154         21252
        85        107        155         20460
        85        107        156         15192
        85        107        161         13761
        85        107        162         13412
        85        108        154         14611
        85        108        155         16839
        86         99        153         14357
        86         99        154         16206
        86        100        153         18851
        86        100        154         21809
        86        100        155         16604
        86        101        153         19020
        86        101        154         23242
        86        101        155         20261
        86        101        156         14831
        86        101        157         13426
        86        102        153         17820
        86        102        154         23284
        86        102        155         21260
        86        102        156         17805
        86        102        157         17207
        86        102        158         14217
        86        103        153         15465
        86        103        154         20127
        86        103        155         19481
        86        103        156         17163
        86        103        157         18671
        86        103        158         16322
        86        103        159         14113
        86        103        160         13549
        86        104        153         14015
        86        104        154         18798
        86        104        155         17746
        86        104        156         16688
        86        104        157         18281
        86        104        158         17263
        86        104        159         15297
        86        104        160         14095
        86        104        161         13285
        86        105        153         16339
        86        105        154         22223
        86        105        155         19200
        86        105        156         17488
        86        105        157         15783
        86        105        158         15840
        86        105        159         15432
        86        105        160         14755
        86        105        161         14877
        86        106        153         19874
        86        106        154         29637
        86        106        155         21649
        86        106        156         16942
        86        106        159         13697
        86        106        160         13693
        86        106        161         14368
        86        107        153         16897
        86        107        154         27722
        86        107        155         20518
        86        107        156         13743
        86        108        154         19351
        86        108        155         17197
        86        109        155         13808
        87         99        153         14357
        87         99        154         15074
        87        100        153         17915
        87        100        154         20344
        87        100        155         14429
        87        101        153         19925
        87        101        154         25199
        87        101        155         19877
        87        102        153         17338
        87        102        154         24888
        87        102        155         23494
        87        102        156         16271
        87        102        157         13772
        87        102        158         13184
        87        103        154         20405
        87        103        155         21005
        87        103        156         17572
        87        103        157         16250
        87        103        158         13555
        87        104        154         16395
        87        104        155         17984
        87        104        156         16179
        87        104        157         14498
        87        105        154         17985
        87        105        155         16784
        87        105        156         15326
        87        106        153         13525
        87        106        154         21779
        87        106        155         18447
        87        106        156         15722
        87        106        157         13865
        87        106        158         13755
        87        106        159         14395
        87        107        153         14243
        87        107        154         24272
        87        107        155         19374
        87        107        156         15174
        87        107        157         15207
        87        107        158         14708
        87        107        159         15564
        87        108        154         21271
        87        108        155         19272
        87        108        156         15083
        87        108        157         15408
        87        108        158         14752
        87        108        159         15295
        87        109        154         13439
        87        109        155         15703
        87        109        156         13993
        87        109        157         13824
        88        103        154         13413
        88        104        155         14903
        88        104        156         13216
        88        105        154         15461
        88        105        155         18272
        88        105        156         16405
        88        105        157         13987
        88        106        154         19847
        88        106        155         22786
        88        106        156         19785
        88        106        157         19011
        88        106        158         15283
        88        106        159         13181
        88        107        154         22433
        88        107        155         25597
        88        107        156         22510
        88        107        157         24161
        88        107        158         20107
        88        107        159         15605
        88        108        154         20973
        88        108        155         24887
        88        108        156         23355
        88        108        157         26556
        88        108        158         22931
        88        108        159         16916
        88        109        154         14211
        88        109        155         20070
        88        109        156         19051
        88        109        157         20105
        88        109        158         18547
        88        109        159         13515
        89        105        155         18120
        89        105        156         17145
        89        105        157         15378
        89        106        154         14883
        89        106        155         25648
        89        106        156         24529
        89        106        157         24021
        89        106        158         17637
        89        107        154         17859
        89        107        155         30583
        89        107        156         30592
        89        107        157         32575
        89        107        158         24251
        89        107        159         13956
        89        108        154         15832
        89        108        155         28549
        89        108        156         31399
        89        108        157         32767
        89        108        158         25478
        89        108        159         14364
        89        109        155         18694
        89        109        156         22133
        89        109        157         22254
        89        109        158         17384
        90        106        155         15118
        90        106        156         18808
        90        106        157         19589
        90        106        158         14163
        90        107        155         18743
        90        107        156         25660
        90        107        157         26250
        90        107        158         18191
        90        108        155         16306
        90        108        156         23267
        90        108        157         24009
        90        108        158         16862
        90        109        156         13964
        90        109        157         14673


# number: 07 outcome: 1 dv: 95.0 (mm**3/voxel)
# ============================================
#        x          y          z          gray
        57         66        202         13616
        57         66        203         14563
        57         67        203         13129
        58         62        208         13823
        58         62        209         13673
        58         63        200         13424
        58         63        201         14855
        58         63        202         15091
        58         63        203         14213
        58         64        200         15328
        58         64        201         17591
        58         64        202         18425
        58         64        203         17937
        58         64        204         15599
        58         65        200         14970
        58         65        201         19077
        58         65        202         20559
        58         65        203         20545
        58         65        204         18318
        58         65        205         14803
        58         66        200         13982
        58         66        201         18144
        58         66        202         20335
        58         66        203         22011
        58         66        204         19774
        58         66        205         17022
        58         66        206         14354
        58         67        200         13298
        58         67        201         16430
        58         67        202         18583
        58         67        203         20361
        58         67        204         19530
        58         67        205         17527
        58         67        206         15474
        58         68        201         14546
        58         68        202         15979
        58         68        203         17189
        58         68        204         18771
        58         68        205         17542
        58         68        206         15593
        58         69        203         14516
        58         69        204         15481
        58         69        205         15260
        58         69        206         13479
        59         60        206         13723
        59         61        208         13735
        59         61        209         14613
        59         62        199         14244
        59         62        200         14698
        59         62        201         14465
        59         62        202         14393
        59         62        203         13229
        59         62        208         13167
        59         62        211         13479
        59         63        199         15050
        59         63        200         16706
        59         63        201         17186
        59         63        202         17960
        59         63        203         16803
        59         63        204         14675
        59         64        199         15036
        59         64        200         17649
        59         64        201         18634
        59         64        202         20507
        59         64        203         20247
        59         64        204         18653
        59         64        205         16738
        59         64        206         13226
        59         65        199         15313
        59         65        200         17601
        59         65        201         19852
        59         65        202         22533
        59         65        203         22996
        59         65        204         21528
        59         65        205         20895
        59         65        206         17616
        59         66        199         14718
        59         66        200         16967
        59         66        201         18948
        59         66        202         22170
        59         66        203         23605
        59         66        204         23332
        59         66        205         23324
        59         66        206         21319
        59         66        207         16272
        59         67        199         13982
        59         67        200         16770
        59         67        201         18259
        59         67        202         20703
        59         67        203         21739
        59         67        204         21987
        59         67        205         22281
        59         67        206         21945
        59         67        207         17827
        59         68        200         15599
        59         68        201         17583
        59         68        202         18739
        59         68        203         20098
        59         68        204         20917
        59         68        205         20197
        59         68        206         20290
        59         68        207         18600
        59         68        208         13439
        59         69        200         13469
        59         69        201         16437
        59         69        202         18163
        59         69        203         19168
        59         69        204         19900
        59         69        205         18501
        59         69        206         17476
        59         69        207         16260
        59         70        202         13764
        59         70        203         15271
        59         70        204         15083
        59         70        205         13904
        60         60        206         13620
        60         60        207         14088
        60         60        208         13593
        60         61        199         13428
        60         61        200         13422
        60         61        210         14324
        60         62        198         13824
        60         62        199         16304
        60         62        200         17148
        60         62        201         16748
        60         62        202         15866
        60         62        203         14491
        60         62        211         13239
        60         63        198         14452
        60         63        199         18088
        60         63        200         20356
        60         63        201         19910
        60         63        202         18985
        60         63        203         18203
        60         63        204         16301
        60         63        205         14140
        60         64        198         14855
        60         64        199         18342
        60         64        200         20442
        60         64        201         20706
        60         64        202         20411
        60         64        203         20987
        60         64        204         21031
        60         64        205         18995
        60         64        206         15275
        60         65        197         13631
        60         65        198         15922
        60         65        199         18722
        60         65        200         20109
        60         65        201         21716
        60         65        202         22473
        60         65        203         23460
        60         65        204         23619
        60         65        205         23202
        60         65        206         20743
        60         65        207         16021
        60         66        197         16351
        60         66        198         17396
        60         66        199         18926
        60         66        200         20154
        60         66        201         21635
        60         66        202         22610
        60         66        203         23833
        60         66        204         24560
        60         66        205         25309
        60         66        206         24073
        60         66        207         19764
        60         66        208         14519
        60         67        196         13680
        60         67        197         18465
        60         67        198         18664
        60         67        199         19616
        60         67        200         20990
        60         67        201         21112
        60         67        202         22481
        60         67        203         23075
        60         67        204         23376
        60         67        205         25069
        60         67        206         25585
        60         67        207         22716
        60         67        208         18073
        60         67        209         13204
        60         68        196         14173
        60         68        197         17713
        60         68        198         18831
        60         68        199         20094
        60         68        200         20662
        60         68        201         19823
        60         68        202         21058
        60         68        203         22328
        60         68        204         21946
        60         68        205         21930
        60         68        206         22584
        60         68        207         21956
        60         68        208         19143
        60         68        209         14517
        60         69        197         14332
        60         69        198         16154
        60         69        199         17658
        60         69        200         18593
        60         69        201         19153
        60         69        202         20530
        60         69        203         21654
        60         69        204         21548
        60         69        205         20427
        60         69        206         19546
        60         69        207         18088
        60         69        208         16534
        60         70        200         14992
        60         70        201         18111
        60         70        202         20780
        60         70        203         20600
        60         70        204         20016
        60         70        205         17944
        60         70        206         15891
        60         71        202         14472
        60         71        203         15155
        60         71        204         15061
        61         59        206         13882
        61         60        206         13184
        61         60        207         13440
        61         60        208         13400
        61         60        210         14078
        61         61        200         13365
        61         61        201         13588
        61         61        210         13672
        61         61        211         13851
        61         62        198         13776
        61         62        199         16145
        61         62        200         18156
        61         62        201         18081
        61         62        202         16324
        61         62        203         15338
        61         62        204         13490
        61         63        198         16618
        61         63        199         18785
        61         63        200         21336
        61         63        201         21610
        61         63        202         20263
        61         63        203         19507
        61         63        204         17746
        61         63        205         14482
        61         64        197         14323
        61         64        198         16952
        61         64        199         18591
        61         64        200         20204
        61         64        201         21587
        61         64        202         21965
        61         64        203         22481
        61         64        204         23191
        61         64        205         20441
        61         64        206         17046
        61         64        207         13362
        61         65        197         16119
        61         65        198         17349
        61         65        199         19159
        61         65        200         19972
        61         65        201         21294
        61         65        202         22937
        61         65        203         24364
        61         65        204         26730
        61         65        205         25353
        61         65        206         22741
        61         65        207         18090
        61         66        196         15431
        61         66        197         19509
        61         66        198         19913
        61         66        199         20481
        61         66        200         20488
        61         66        201         21389
        61         66        202         22400
        61         66        203         24242
        61         66        204         26691
        61         66        205         27852
        61         66        206         27446
        61         66        207         23918
        61         66        208         18473
        61         66        209         13376
        61         67        196         18908
        61         67        197         23007
        61         67        198         23199
        61         67        199         22868
        61         67        200         21805
        61         67        201         21942
        61         67        202         22001
        61         67        203         23576
        61         67        204         25495
        61         67        205         28159
        61         67        206         29359
        61         67        207         27900
        61         67        208         24667
        61         67        209         18388
        61         68        195         13363
        61         68        196         20607
        61         68        197         24365
        61         68        198         24295
        61         68        199         24214
        61         68        200         23158
        61         68        201         21410
        61         68        202         21489
        61         68        203         23644
        61         68        204         25153
        61         68        205         26529
        61         68        206         27332
        61         68        207         26815
        61         68        208         26386
        61         68        209         21749
        61         68        210         15331
        61         69        196         18018
        61         69        197         21974
        61         69        198         23021
        61         69        199         23443
        61         69        200         23054
        61         69        201         21477
        61         69        202         21878
        61         69        203         23221
        61         69        204         23169
        61         69        205         24177
        61         69        206         23521
        61         69        207         22263
        61         69        208         22125
        61         69        209         19092
        61         69        210         14177
        61         70        197         15304
        61         70        198         17194
        61         70        199         18483
        61         70        200         19203
        61         70        201         21057
        61         70        202         23579
        61         70        203         22956
        61         70        204         22203
        61         70        205         22340
        61         70        206         20002
        61         70        207         16647
        61         70        208         14353
        61         71        200         13260
        61         71        201         16186
        61         71        202         18757
        61         71        203         18480
        61         71        204         19249
        61         71        205         17924
        61         71        206         13960
        62         59        206         14541
        62         59        207         13599
        62         59        208         13381
        62         60        206         13808
        62         60        209         13793
        62         60        210         14956
        62         61        200         13867
        62         61        209         13221
        62         61        210         13428
        62         62        199         16244
        62         62        200         19004
        62         62        201         17258
        62         62        202         15811
        62         62        203         15633
        62         62        204         13468
        62         63        198         16002
        62         63        199         19472
        62         63        200         22281
        62         63        201         21057
        62         63        202         21805
        62         63        203         21617
        62         63        204         19148
        62         63        205         16979
        62         63        206         13534
        62         64        197         14892
        62         64        198         17290
        62         64        199         19325
        62         64        200         21369
        62         64        201         21990
        62         64        202         24402
        62         64        203         25399
        62         64        204         25200
        62         64        205         23749
        62         64        206         18895
        62         64        207         15199
        62         65        196         15839
        62         65        197         17144
        62         65        198         18084
        62         65        199         18364
        62         65        200         19302
        62         65        201         20636
        62         65        202         24951
        62         65        203         28050
        62         65        204         30180
        62         65        205         29795
        62         65        206         25202
        62         65        207         20718
        62         65        208         15936
        62         66        195         15128
        62         66        196         19161
        62         66        197         21027
        62         66        198         21202
        62         66        199         20138
        62         66        200         19320
        62         66        201         19251
        62         66        202         22959
        62         66        203         26753
        62         66        204         30580
        62         66        205         31584
        62         66        206         29625
        62         66        207         26588
        62         66        208         22031
        62         66        209         18229
        62         66        210         14334
        62         67        195         16124
        62         67        196         21207
        62         67        197         23786
        62         67        198         24656
        62         67        199         23117
        62         67        200         20190
        62         67        201         19126
        62         67        202         20632
        62         67        203         24326
        62         67        204         28585
        62         67        205         29923
        62         67        206         30065
        62         67        207         29459
        62         67        208         27938
        62         67        209         23461
        62         67        210         18686
        62         68        195         16231
        62         68        196         22313
        62         68        197         26247
        62         68        198         26750
        62         68        199         25128
        62         68        200         22425
        62         68        201         20905
        62         68        202         20545
        62         68        203         23365
        62         68        204         26688
        62         68        205         27825
        62         68        206         28701
        62         68        207         29079
        62         68        208         30068
        62         68        209         26238
        62         68        210         21274
        62         68        211         13995
        62         69        195         13794
        62         69        196         19948
        62         69        197         23856
        62         69        198         24780
        62         69        199         24611
        62         69        200         24221
        62         69        201         21681
        62         69        202         22004
        62         69        203         23645
        62         69        204         25630
        62         69        205         26292
        62         69        206         26124
        62         69        207         26126
        62         69        208         26636
        62         69        209         24066
        62         69        210         19748
        62         69        211         13298
        62         70        196         14698
        62         70        197         16620
        62         70        198         18407
        62         70        199         19334
        62         70        200         20092
        62         70        201         20881
        62         70        202         22796
        62         70        203         24138
        62         70        204         24955
        62         70        205         25289
        62         70        206         23276
        62         70        207         21518
        62         70        208         19576
        62         70        209         17550
        62         70        210         13669
        62         71        200         13812
        62         71        201         16871
        62         71        202         19616
        62         71        203         20470
        62         71        204         21474
        62         71        205         20914
        62         71        206         18110
        62         71        207         15132
        62         72        204         13230
        62         72        205         13107
        63         59        205         13942
        63         59        206         14806
        63         59        207         13816
        63         59        208         13904
        63         60        206         14143
        63         60        209         14350
        63         60        210         14757
        63         60        211         14856
        63         61        209         13571
        63         61        212         13181
        63         62        199         13427
        63         62        200         15246
        63         62        201         13516
        63         62        202         13236
        63         62        203         13421
        63         62        204         13671
        63         62        205         13753
        63         62        206         13387
        63         62        207         13505
        63         63        198         14412
        63         63        199         16539
        63         63        200         18023
        63         63        201         17926
        63         63        202         18018
        63         63        203         17945
        63         63        204         18745
        63         63        205         18656
        63         63        206         16034
        63         63        207         14766
        63         63        208         13346
        63         64        197         14200
        63         64        198         17076
        63         64        199         19139
        63         64        200         20803
        63         64        201         22420
        63         64        202         22901
        63         64        203         23248
        63         64        204         24533
        63         64        205         24142
        63         64        206         21834
        63         64        207         19788
        63         64        208         16702
        63         64        209         14030
        63         65        196         15136
        63         65        197         17248
        63         65        198         19749
        63         65        199         20293
        63         65        200         21607
        63         65        201         23567
        63         65        202         25905
        63         65        203         28357
        63         65        204         29519
        63         65        205         29883
        63         65        206         27746
        63         65        207         25065
        63         65        208         21782
        63         65        209         18383
        63         65        210         15545
        63         66        195         14140
        63         66        196         16861
        63         66        197         19863
        63         66        198         21798
        63         66        199         20548
        63         66        200         21366
        63         66        201         22756
        63         66        202         25113
        63         66        203         28327
        63         66        204         31610
        63         66        205         32767
        63         66        206         31216
        63         66        207         28059
        63         66        208         25135
        63         66        209         23221
        63         66        210         19446
        63         66        211         15101
        63         67        194         14321
        63         67        195         18005
        63         67        196         20965
        63         67        197         24085
        63         67        198         25695
        63         67        199         24165
        63         67        200         21757
        63         67        201         20840
        63         67        202         22765
        63         67        203         26540
        63         67        204         29405
        63         67        205         30076
        63         67        206         30176
        63         67        207         29225
        63         67        208         27617
        63         67        209         25230
        63         67        210         22234
        63         67        211         17092
        63         68        194         15515
        63         68        195         18569
        63         68        196         21533
        63         68        197         25267
        63         68        198         26842
        63         68        199         26487
        63         68        200         24444
        63         68        201         22709
        63         68        202         23729
        63         68        203         26869
        63         68        204         28635
        63         68        205         28823
        63         68        206         28557
        63         68        207         28014
        63         68        208         27975
        63         68        209         25783
        63         68        210         23512
        63         68        211         17660
        63         69        195         14350
        63         69        196         17484
        63         69        197         21592
        63         69        198         23657
        63         69        199         24092
        63         69        200         24448
        63         69        201         22826
        63         69        202         24621
        63         69        203         26439
        63         69        204         27510
        63         69        205         26798
        63         69        206         25925
        63         69        207         24874
        63         69        208         24939
        63         69        209         23939
        63         69        210         22473
        63         69        211         17579
        63         70        197         13822
        63         70        198         16057
        63         70        199         16707
        63         70        200         19004
        63         70        201         21186
        63         70        202         22904
        63         70        203         23999
        63         70        204         24925
        63         70        205         24106
        63         70        206         22265
        63         70        207         21042
        63         70        208         20501
        63         70        209         19232
        63         70        210         16082
        63         71        200         13234
        63         71        201         16533
        63         71        202         18374
        63         71        203         19494
        63         71        204         20169
        63         71        205         19478
        63         71        206         17181
        63         71        207         14956
        63         71        208         13465
        64         59        205         13443
        64         59        206         13866
        64         59        207         13690
        64         59        208         14291
        64         60        206         13549
        64         60        208         13510
        64         60        209         14420
        64         60        210         14454
        64         60        211         14102
        64         61        206         13689
        64         61        207         13115
        64         61        210         13142
        64         61        212         13234
        64         62        204         13938
        64         62        205         15423
        64         62        206         15954
        64         62        207         15780
        64         62        208         13852
        64         62        209         13380
        64         62        210         13330
        64         62        211         13270
        64         62        212         13384
        64         63        199         13536
        64         63        200         14546
        64         63        201         15282
        64         63        202         15320
        64         63        203         15498
        64         63        204         18531
        64         63        205         20684
        64         63        206         20134
        64         63        207         18709
        64         63        208         16108
        64         63        209         16002
        64         63        210         15638
        64         63        211         14473
        64         63        212         13398
        64         64        197         14450
        64         64        198         16346
        64         64        199         19173
        64         64        200         20367
        64         64        201         21847
        64         64        202         21816
        64         64        203         21659
        64         64        204         22689
        64         64        205         24692
        64         64        206         26981
        64         64        207         25110
        64         64        208         21327
        64         64        209         19948
        64         64        210         18761
        64         64        211         16740
        64         64        212         14989
        64         65        196         14587
        64         65        197         17465
        64         65        198         20663
        64         65        199         24035
        64         65        200         25272
        64         65        201         25290
        64         65        202         25537
        64         65        203         26435
        64         65        204         26312
        64         65        205         28590
        64         65        206         29855
        64         65        207         28722
        64         65        208         26057
        64         65        209         23578
        64         65        210         21419
        64         65        211         20618
        64         65        212         16857
        64         66        194         14358
        64         66        195         15238
        64         66        196         16286
        64         66        197         18761
        64         66        198         21665
        64         66        199         23506
        64         66        200         25429
        64         66        201         26982
        64         66        202         27101
        64         66        203         27995
        64         66        204         27753
        64         66        205         28844
        64         66        206         29201
        64         66        207         28339
        64         66        208         25772
        64         66        209         24284
        64         66        210         22763
        64         66        211         21205
        64         66        212         17743
        64         67        193         15431
        64         67        194         19349
        64         67        195         19563
        64         67        196         19660
        64         67        197         20931
        64         67        198         22639
        64         67        199         23380
        64         67        200         24218
        64         67        201         25721
        64         67        202         27442
        64         67        203         29810
        64         67        204         27925
        64         67        205         27049
        64         67        206         27479
        64         67        207         27771
        64         67        208         24829
        64         67        209         22628
        64         67        210         21654
        64         67        211         19898
        64         67        212         17277
        64         68        193         17185
        64         68        194         21757
        64         68        195         21083
        64         68        196         19309
        64         68        197         19601
        64         68        198         21296
        64         68        199         23214
        64         68        200         23899
        64         68        201         25503
        64         68        202         28185
        64         68        203         29040
        64         68        204         27029
        64         68        205         26790
        64         68        206         26990
        64         68        207         26070
        64         68        208         25356
        64         68        209         23730
        64         68        210         22466
        64         68        211         19784
        64         68        212         16382
        64         69        193         14800
        64         69        194         16555
        64         69        195         15481
        64         69        196         13905
        64         69        197         14535
        64         69        198         16812
        64         69        199         19457
        64         69        200         20728
        64         69        201         22297
        64         69        202         24754
        64         69        203         25630
        64         69        204         25967
        64         69        205         25743
        64         69        206         24688
        64         69        207         23578
        64         69        208         24077
        64         69        209         23781
        64         69        210         21626
        64         69        211         18975
        64         69        212         14454
        64         70        199         13398
        64         70        200         16010
        64         70        201         18620
        64         70        202         19862
        64         70        203         21814
        64         70        204         23301
        64         70        205         23292
        64         70        206         21207
        64         70        207         19378
        64         70        208         19227
        64         70        209         18108
        64         70        210         15328
        64         70        211         13127
        64         71        201         13656
        64         71        202         14482
        64         71        203         16056
        64         71        204         16840
        64         71        205         17054
        64         71        206         15063
        65         59        205         13400
        65         59        206         13833
        65         59        207         13304
        65         59        208         13383
        65         60        206         13619
        65         60        207         13346
        65         60        208         13400
        65         60        209         14237
        65         60        210         14854
        65         60        211         14306
        65         61        206         13465
        65         61        207         13400
        65         61        209         13591
        65         61        210         14832
        65         61        211         14026
        65         61        212         13524
        65         62        204         13641
        65         62        205         16209
        65         62        206         17295
        65         62        207         16899
        65         62        208         15501
        65         62        209         15685
        65         62        210         16418
        65         62        211         15765
        65         62        212         15254
        65         63        200         13738
        65         63        201         15220
        65         63        202         15254
        65         63        203         14989
        65         63        204         17870
        65         63        205         21345
        65         63        206         22602
        65         63        207         21703
        65         63        208         19780
        65         63        209         19803
        65         63        210         20442
        65         63        211         19242
        65         63        212         17190
        65         64        196         15383
        65         64        197         16466
        65         64        198         17133
        65         64        199         18270
        65         64        200         19345
        65         64        201         20153
        65         64        202         19121
        65         64        203         18115
        65         64        204         20024
        65         64        205         23165
        65         64        206         27169
        65         64        207         27572
        65         64        208         24977
        65         64        209         23707
        65         64        210         23563
        65         64        211         22000
        65         64        212         19596
        65         64        213         13937
        65         65        194         14192
        65         65        195         17672
        65         65        196         20629
        65         65        197         21965
        65         65        198         23648
        65         65        199         23509
        65         65        200         23030
        65         65        201         23450
        65         65        202         22601
        65         65        203         20816
        65         65        204         20227
        65         65        205         22918
        65         65        206         26661
        65         65        207         28244
        65         65        208         27247
        65         65        209         24343
        65         65        210         23462
        65         65        211         22952
        65         65        212         20986
        65         65        213         16119
        65         66        193         16759
        65         66        194         20580
        65         66        195         21976
        65         66        196         23237
        65         66        197         23602
        65         66        198         25802
        65         66        199         24428
        65         66        200         23620
        65         66        201         25818
        65         66        202         25552
        65         66        203         23338
        65         66        204         21213
        65         66        205         21931
        65         66        206         24505
        65         66        207         26183
        65         66        208         24748
        65         66        209         22768
        65         66        210         22868
        65         66        211         23214
        65         66        212         21113
        65         66        213         17944
        65         66        214         14280
        65         67        192         17887
        65         67        193         24110
        65         67        194         25560
        65         67        195         23904
        65         67        196         22212
        65         67        197         21397
        65         67        198         22686
        65         67        199         22583
        65         67        200         23059
        65         67        201         25356
        65         67        202         26568
        65         67        203         25866
        65         67        204         23484
        65         67        205         23085
        65         67        206         25068
        65         67        207         26215
        65         67        208         23313
        65         67        209         21404
        65         67        210         21661
        65         67        211         22120
        65         67        212         20703
        65         67        213         18187
        65         67        214         13940
        65         68        192         19361
        65         68        193         26473
        65         68        194         28729
        65         68        195         25844
        65         68        196         20748
        65         68        197         18620
        65         68        198         19504
        65         68        199         21305
        65         68        200         22651
        65         68        201         24357
        65         68        202         26068
        65         68        203         25820
        65         68        204         24169
        65         68        205         25528
        65         68        206         27899
        65         68        207         27005
        65         68        208         25732
        65         68        209         23434
        65         68        210         21642
        65         68        211         20430
        65         68        212         18256
        65         68        213         14375
        65         69        193         24475
        65         69        194         24718
        65         69        195         21297
        65         69        196         16742
        65         69        197         14602
        65         69        198         15803
        65         69        199         18336
        65         69        200         18696
        65         69        201         19913
        65         69        202         21341
        65         69        203         23089
        65         69        204         24526
        65         69        205         25084
        65         69        206         25968
        65         69        207         25239
        65         69        208         24977
        65         69        209         23712
        65         69        210         20827
        65         69        211         18554
        65         69        212         14589
        65         70        193         17804
        65         70        194         17586
        65         70        195         14747
        65         70        200         13527
        65         70        201         15514
        65         70        202         16220
        65         70        203         18793
        65         70        204         20975
        65         70        205         21617
        65         70        206         21161
        65         70        207         20109
        65         70        208         20339
        65         70        209         19402
        65         70        210         16595
        65         70        211         13590
        65         71        203         13516
        65         71        204         14420
        65         71        205         14328
        65         71        206         14010
        65         71        208         13289
        66         59        206         13432
        66         60        209         13959
        66         60        210         13722
        66         61        209         14491
        66         61        210         14324
        66         61        211         13642
        66         62        203         13646
        66         62        204         14272
        66         62        205         15736
        66         62        206         16405
        66         62        207         16028
        66         62        208         15730
        66         62        209         17507
        66         62        210         17049
        66         62        211         15368
        66         62        212         14033
        66         63        197         13255
        66         63        198         14111
        66         63        199         14807
        66         63        200         14917
        66         63        201         15338
        66         63        202         16567
        66         63        203         17403
        66         63        204         18653
        66         63        205         21374
        66         63        206         22171
        66         63        207         21212
        66         63        208         20529
        66         63        209         21454
        66         63        210         22104
        66         63        211         20309
        66         63        212         17168
        66         64        195         13507
        66         64        196         17613
        66         64        197         20423
        66         64        198         18982
        66         64        199         18594
        66         64        200         18777
        66         64        201         18864
        66         64        202         19017
        66         64        203         18982
        66         64        204         19482
        66         64        205         21642
        66         64        206         24696
        66         64        207         25654
        66         64        208         24352
        66         64        209         24389
        66         64        210         25086
        66         64        211         24537
        66         64        212         20873
        66         64        213         15116
        66         65        194         16518
        66         65        195         21430
        66         65        196         26152
        66         65        197         28010
        66         65        198         24824
        66         65        199         21825
        66         65        200         20869
        66         65        201         21186
        66         65        202         20776
        66         65        203         18716
        66         65        204         17514
        66         65        205         19832
        66         65        206         23904
        66         65        207         25875
        66         65        208         24649
        66         65        209         23906
        66         65        210         25091
        66         65        211         24994
        66         65        212         22975
        66         65        213         18187
        66         65        214         13835
        66         66        192         14650
        66         66        193         21266
        66         66        194         25921
        66         66        195         27760
        66         66        196         28299
        66         66        197         28491
        66         66        198         26754
        66         66        199         23335
        66         66        200         22208
        66         66        201         22595
        66         66        202         22149
        66         66        203         19496
        66         66        204         18000
        66         66        205         20230
        66         66        206         24133
        66         66        207         26101
        66         66        208         24048
        66         66        209         22745
        66         66        210         23777
        66         66        211         24254
        66         66        212         23537
        66         66        213         21664
        66         66        214         16834
        66         67        192         21395
        66         67        193         28493
        66         67        194         28884
        66         67        195         27049
        66         67        196         25880
        66         67        197         25027
        66         67        198         24597
        66         67        199         23402
        66         67        200         22894
        66         67        201         22562
        66         67        202         22997
        66         67        203         22217
        66         67        204         21240
        66         67        205         22937
        66         67        206         27310
        66         67        207         28672
        66         67        208         25998
        66         67        209         23189
        66         67        210         22181
        66         67        211         22234
        66         67        212         21684
        66         67        213         19784
        66         67        214         15282
        66         68        192         25271
        66         68        193         29736
        66         68        194         27997
        66         68        195         26591
        66         68        196         24280
        66         68        197         22324
        66         68        198         21974
        66         68        199         22988
        66         68        200         22981
        66         68        201         22673
        66         68        202         23499
        66         68        203         23637
        66         68        204         23767
        66         68        205         25622
        66         68        206         29666
        66         68        207         29327
        66         68        208         27542
        66         68        209         24054
        66         68        210         20997
        66         68        211         19763
        66         68        212         18037
        66         68        213         15057
        66         69        193         27038
        66         69        194         26179
        66         69        195         25165
        66         69        196         21698
        66         69        197         18923
        66         69        198         18513
        66         69        199         19889
        66         69        200         19653
        66         69        201         19862
        66         69        202         20984
        66         69        203         21710
        66         69        204         23184
        66         69        205         25010
        66         69        206         27840
        66         69        207         26447
        66         69        208         25094
        66         69        209         23368
        66         69        210         20090
        66         69        211         17478
        66         69        212         13918
        66         70        194         20414
        66         70        195         20209
        66         70        196         17044
        66         70        197         13752
        66         70        198         13184
        66         70        199         13857
        66         70        200         14827
        66         70        201         15588
        66         70        202         15913
        66         70        203         17592
        66         70        204         19535
        66         70        205         20750
        66         70        206         22042
        66         70        207         20562
        66         70        208         19456
        66         70        209         17948
        66         70        210         15412
        66         71        206         14140
        66         71        207         13472
        67         60        209         13189
        67         61        203         13931
        67         61        204         13604
        67         61        207         14214
        67         61        208         13877
        67         61        209         13996
        67         61        210         13151
        67         61        211         13440
        67         62        202         14937
        67         62        203         18034
        67         62        204         17871
        67         62        205         16137
        67         62        206         15739
        67         62        207         16769
        67         62        208         16275
        67         62        209         16331
        67         62        210         15091
        67         62        211         14436
        67         63        197         14228
        67         63        198         16919
        67         63        199         17288
        67         63        200         16842
        67         63        201         15918
        67         63        202         18369
        67         63        203         21757
        67         63        204         21871
        67         63        205         20814
        67         63        206         20910
        67         63        207         21380
        67         63        208         20984
        67         63        209         20416
        67         63        210         18652
        67         63        211         16762
        67         63        212         14594
        67         64        195         13800
        67         64        196         17607
        67         64        197         20438
        67         64        198         21116
        67         64        199         21016
        67         64        200         20308
        67         64        201         18945
        67         64        202         19530
        67         64        203         21856
        67         64        204         22363
        67         64        205         22715
        67         64        206         24607
        67         64        207         25694
        67         64        208         25293
        67         64        209         24301
        67         64        210         22833
        67         64        211         22359
        67         64        212         20149
        67         64        213         16617
        67         65        194         17097
        67         65        195         20905
        67         65        196         24379
        67         65        197         25217
        67         65        198         23913
        67         65        199         22886
        67         65        200         22462
        67         65        201         21515
        67         65        202         20798
        67         65        203         20541
        67         65        204         20751
        67         65        205         22716
        67         65        206         25322
        67         65        207         26813
        67         65        208         25803
        67         65        209         25250
        67         65        210         26203
        67         65        211         26734
        67         65        212         24651
        67         65        213         21728
        67         65        214         16923
        67         66        193         19747
        67         66        194         25529
        67         66        195         27859
        67         66        196         28435
        67         66        197         27797
        67         66        198         25179
        67         66        199         23926
        67         66        200         23682
        67         66        201         22389
        67         66        202         20932
        67         66        203         20256
        67         66        204         20261
        67         66        205         22995
        67         66        206         26264
        67         66        207         28464
        67         66        208         26690
        67         66        209         24681
        67         66        210         24730
        67         66        211         25965
        67         66        212         26116
        67         66        213         24809
        67         66        214         19844
        67         67        193         23390
        67         67        194         26061
        67         67        195         27173
        67         67        196         28372
        67         67        197         27207
        67         67        198         24475
        67         67        199         24065
        67         67        200         24468
        67         67        201         23755
        67         67        202         22406
        67         67        203         21279
        67         67        204         20886
        67         67        205         23634
        67         67        206         28856
        67         67        207         31365
        67         67        208         29464
        67         67        209         25154
        67         67        210         22940
        67         67        211         23402
        67         67        212         23965
        67         67        213         22031
        67         67        214         18517
        67         68        193         21869
        67         68        194         22734
        67         68        195         24438
        67         68        196         26775
        67         68        197         25128
        67         68        198         22900
        67         68        199         22667
        67         68        200         23176
        67         68        201         23936
        67         68        202         22848
        67         68        203         21510
        67         68        204         22405
        67         68        205         24830
        67         68        206         29559
        67         68        207         31351
        67         68        208         28810
        67         68        209         24942
        67         68        210         20677
        67         68        211         19907
        67         68        212         19335
        67         68        213         16957
        67         68        214         13421
        67         69        193         17734
        67         69        194         20833
        67         69        195         22702
        67         69        196         23261
        67         69        197         21102
        67         69        198         20169
        67         69        199         20213
        67         69        200         20630
        67         69        201         21688
        67         69        202         21127
        67         69        203         20132
        67         69        204         21625
        67         69        205         25163
        67         69        206         26935
        67         69        207         25651
        67         69        208         23762
        67         69        209         20311
        67         69        210         16674
        67         69        211         15238
        67         69        212         13239
        67         70        194         16174
        67         70        195         17259
        67         70        196         16292
        67         70        197         13849
        67         70        198         13411
        67         70        199         14049
        67         70        200         15744
        67         70        201         15984
        67         70        202         15040
        67         70        203         15408
        67         70        204         16595
        67         70        205         18895
        67         70        206         20300
        67         70        207         18587
        67         70        208         16835
        67         70        209         14003
        68         61        203         15254
        68         61        204         15246
        68         61        205         13520
        68         62        200         13801
        68         62        201         13422
        68         62        202         16556
        68         62        203         21047
        68         62        204         21834
        68         62        205         18624
        68         62        206         16020
        68         62        207         16023
        68         62        208         14851
        68         62        209         14393
        68         62        210         13347
        68         63        198         15154
        68         63        199         17126
        68         63        200         17815
        68         63        201         17027
        68         63        202         19089
        68         63        203         22938
        68         63        204         23738
        68         63        205         21609
        68         63        206         20145
        68         63        207         20464
        68         63        208         20349
        68         63        209         19351
        68         63        210         16647
        68         63        211         14849
        68         63        212         14047
        68         64        197         15339
        68         64        198         19066
        68         64        199         20865
        68         64        200         20518
        68         64        201         21025
        68         64        202         21116
        68         64        203         22447
        68         64        204         23644
        68         64        205         23263
        68         64        206         23277
        68         64        207         23431
        68         64        208         24785
        68         64        209         23934
        68         64        210         21286
        68         64        211         19662
        68         64        212         18007
        68         64        213         14913
        68         65        195         15357
        68         65        196         19480
        68         65        197         20376
        68         65        198         22055
        68         65        199         24096
        68         65        200         23014
        68         65        201         23526
        68         65        202         22521
        68         65        203         22473
        68         65        204         23991
        68         65        205         24501
        68         65        206         24515
        68         65        207         24094
        68         65        208         25294
        68         65        209         25412
        68         65        210         24741
        68         65        211         24201
        68         65        212         21900
        68         65        213         19664
        68         65        214         17362
        68         66        194         15817
        68         66        195         20403
        68         66        196         22319
        68         66        197         22453
        68         66        198         22807
        68         66        199         24378
        68         66        200         23431
        68         66        201         23340
        68         66        202         21978
        68         66        203         21860
        68         66        204         23270
        68         66        205         25458
        68         66        206         26061
        68         66        207         25496
        68         66        208         26163
        68         66        209         26507
        68         66        210         25267
        68         66        211         26278
        68         66        212         25630
        68         66        213         24077
        68         66        214         22130
        68         67        194         15323
        68         67        195         18471
        68         67        196         20818
        68         67        197         21894
        68         67        198         22120
        68         67        199         23373
        68         67        200         23598
        68         67        201         23635
        68         67        202         22752
        68         67        203         21702
        68         67        204         21804
        68         67        205         23368
        68         67        206         25935
        68         67        207         26939
        68         67        208         26587
        68         67        209         25914
        68         67        210         24374
        68         67        211         25632
        68         67        212         25313
        68         67        213         23545
        68         67        214         21286
        68         68        195         15360
        68         68        196         19125
        68         68        197         19716
        68         68        198         20505
        68         68        199         21551
        68         68        200         22424
        68         68        201         23992
        68         68        202         23351
        68         68        203         21946
        68         68        204         21886
        68         68        205         21894
        68         68        206         22850
        68         68        207         23608
        68         68        208         22818
        68         68        209         20984
        68         68        210         19498
        68         68        211         20422
        68         68        212         18767
        68         68        213         16058
        68         69        196         15426
        68         69        197         15622
        68         69        198         16823
        68         69        199         17795
        68         69        200         19209
        68         69        201         20142
        68         69        202         18901
        68         69        203         18166
        68         69        204         18764
        68         69        205         19780
        68         69        206         19865
        68         69        207         18373
        68         69        208         16540
        68         69        209         14054
        68         69        211         13702
        68         70        200         14063
        68         70        201         13517
        68         70        205         13912
        68         70        206         14447
        69         62        200         14097
        69         62        201         13586
        69         62        202         15515
        69         62        203         16698
        69         62        204         16676
        69         62        205         15199
        69         63        199         13785
        69         63        200         16378
        69         63        201         17210
        69         63        202         19498
        69         63        203         19935
        69         63        204         19566
        69         63        205         18326
        69         63        206         16253
        69         63        207         14445
        69         63        208         13741
        69         63        209         13704
        69         63        210         13180
        69         64        199         15752
        69         64        200         18243
        69         64        201         20486
        69         64        202         21897
        69         64        203         21458
        69         64        204         20394
        69         64        205         19420
        69         64        206         18421
        69         64        207         17963
        69         64        208         17540
        69         64        209         16533
        69         64        210         15353
        69         64        211         14266
        69         65        198         15017
        69         65        199         17731
        69         65        200         19697
        69         65        201         22090
        69         65        202         23228
        69         65        203         21539
        69         65        204         20237
        69         65        205         19859
        69         65        206         19814
        69         65        207         19957
        69         65        208         20337
        69         65        209         19955
        69         65        210         18237
        69         65        211         17023
        69         65        212         15855
        69         65        213         15004
        69         66        198         15074
        69         66        199         18460
        69         66        200         19597
        69         66        201         21200
        69         66        202         22321
        69         66        203         21094
        69         66        204         19943
        69         66        205         19803
        69         66        206         19346
        69         66        207         18941
        69         66        208         20088
        69         66        209         20503
        69         66        210         19847
        69         66        211         20523
        69         66        212         19972
        69         66        213         18468
        69         67        198         13947
        69         67        199         17310
        69         67        200         18498
        69         67        201         20805
        69         67        202         22188
        69         67        203         22031
        69         67        204         20688
        69         67        205         18919
        69         67        206         16397
        69         67        207         15514
        69         67        208         17079
        69         67        209         17461
        69         67        210         17772
        69         67        211         19740
        69         67        212         19277
        69         67        213         16548
        69         68        199         14955
        69         68        200         16585
        69         68        201         18616
        69         68        202         20101
        69         68        203         20662
        69         68        204         19415
        69         68        205         16894
        69         68        206         14126
        69         68        211         14051
        69         68        212         13796
        69         69        200         13706
        69         69        201         14194
        69         69        202         14383
        69         69        203         14726
        69         69        204         14287
        70         63        201         13158
        70         64        200         14210
        70         64        201         15630
        70         64        202         15335
        70         64        203         14568
        70         65        200         15722
        70         65        201         17349
        70         65        202         17352
        70         65        203         15901
        70         65        204         13918
        70         66        200         15482
        70         66        201         16817
        70         66        202         17410
        70         66        203         16957
        70         66        204         15085
        70         67        200         13387
        70         67        201         15220
        70         67        202         16482
        70         67        203         16994
        70         67        204         15525
        70         68        202         13325
        70         68        203         14442
        70         68        204         13122
        71         65        200         13933
        71         66        200         13481


# number: 08 outcome: 1 dv: 66.4 (mm**3/voxel)
# ============================================
#        x          y          z          gray
        73         87        184         14970
        73         87        185         18178
        73         87        186         14727
        73         88        184         18602
        73         88        185         19122
        73         88        186         13884
        73         89        183         13831
        73         89        184         20745
        73         89        185         17680
        73         90        184         14836
        73         90        185         13908
        74         86        184         15067
        74         86        185         22926
        74         86        186         24190
        74         86        187         15452
        74         87        184         23131
        74         87        185         30679
        74         87        186         30023
        74         87        187         20322
        74         88        183         16552
        74         88        184         26551
        74         88        185         29220
        74         88        186         25523
        74         88        187         17888
        74         89        183         19015
        74         89        184         27956
        74         89        185         26695
        74         89        186         20871
        74         89        187         15046
        74         90        183         14022
        74         90        184         23137
        74         90        185         24620
        74         90        186         20827
        74         90        187         14492
        74         91        184         16769
        74         91        185         22054
        74         91        186         18908
        75         85        186         16417
        75         85        187         16783
        75         86        185         19876
        75         86        186         28791
        75         86        187         28517
        75         86        188         16920
        75         87        185         21800
        75         87        186         29664
        75         87        187         28460
        75         87        188         20648
        75         88        184         16419
        75         88        185         25639
        75         88        186         29651
        75         88        187         28841
        75         88        188         20808
        75         89        184         19975
        75         89        185         27114
        75         89        186         27036
        75         89        187         25096
        75         89        188         17925
        75         90        184         17630
        75         90        185         24434
        75         90        186         26081
        75         90        187         23090
        75         90        188         13830
        75         91        184         19206
        75         91        185         25608
        75         91        186         23961
        75         91        187         17110
        75         92        184         14976
        75         92        185         15332
        75         92        186         13410
        76         85        187         19313
        76         85        188         17066
        76         86        186         16846
        76         86        187         27673
        76         86        188         27633
        76         86        189         17270
        76         87        186         18325
        76         87        187         29108
        76         87        188         32767
        76         87        189         22886
        76         88        186         21245
        76         88        187         31440
        76         88        188         32329
        76         88        189         20491
        76         89        185         17085
        76         89        186         22637
        76         89        187         28330
        76         89        188         26073
        76         89        189         14661
        76         90        184         14057
        76         90        185         22802
        76         90        186         24528
        76         90        187         24080
        76         90        188         18783
        76         91        183         14190
        76         91        184         19448
        76         91        185         23903
        76         91        186         20660
        76         91        187         15553
        76         92        183         17209
        76         92        184         19822
        76         92        185         16151
        77         85        187         15452
        77         85        188         21744
        77         85        189         17993
        77         86        187         21762
        77         86        188         32003
        77         86        189         27196
        77         86        190         13871
        77         87        187         19693
        77         87        188         30206
        77         87        189         29470
        77         87        190         15122
        77         88        187         20059
        77         88        188         29151
        77         88        189         26893
        77         88        190         13240
        77         89        186         14990
        77         89        187         20076
        77         89        188         24212
        77         89        189         18051
        77         90        184         13331
        77         90        185         18862
        77         90        186         20712
        77         90        187         19365
        77         90        188         16275
        77         91        183         18167
        77         91        184         23114
        77         91        185         22403
        77         91        186         18287
        77         91        187         14916
        77         92        183         18980
        77         92        184         21397
        77         92        185         17419
        78         85        188         14881
        78         85        189         16272
        78         86        188         20863
        78         86        189         24128
        78         86        190         15173
        78         87        188         22669
        78         87        189         24774
        78         87        190         13524
        78         88        187         17374
        78         88        188         25745
        78         88        189         21323
        78         89        186         14283
        78         89        187         18894
        78         89        188         20883
        78         89        189         14229
        78         90        183         13615
        78         90        184         15452
        78         90        185         17952
        78         90        186         19595
        78         90        187         19359
        78         90        188         14120
        78         91        182         18659
        78         91        183         21991
        78         91        184         22850
        78         91        185         20825
        78         91        186         18048
        78         91        187         14932
        78         92        181         13138
        78         92        182         24206
        78         92        183         24962
        78         92        184         20694
        78         92        185         15174
        78         93        182         15978
        78         93        183         15875
        79         86        189         18066
        79         87        188         18102
        79         87        189         19548
        79         88        187         16324
        79         88        188         22780
        79         88        189         18000
        79         89        187         18951
        79         89        188         19164
        79         90        183         14885
        79         90        184         15324
        79         90        185         14933
        79         90        186         14537
        79         90        187         15527
        79         91        181         16062
        79         91        182         23881
        79         91        183         24057
        79         91        184         21794
        79         91        185         17425
        79         91        186         13163
        79         92        181         13952
        79         92        182         24612
        79         92        183         26508
        79         92        184         22517
        79         92        185         14666
        79         93        182         18158
        79         93        183         20073
        79         93        184         15117
        80         86        189         13403
        80         87        188         18993
        80         87        189         16983
        80         88        187         16955
        80         88        188         20403
        80         88        189         13995
        80         89        187         17820
        80         89        188         15109
        80         90        182         13930
        80         90        183         13265
        80         90        187         13964
        80         91        181         15814
        80         91        182         24251
        80         91        183         22971
        80         91        184         19714
        80         91        185         15684
        80         91        186         13983
        80         92        181         13521
        80         92        182         21634
        80         92        183         23161
        80         92        184         21363
        80         92        185         16613
        80         93        182         14258
        80         93        183         15971
        80         93        184         13938
        81         86        188         15682
        81         86        189         13302
        81         87        187         14135
        81         87        188         21499
        81         87        189         14651
        81         88        187         17518
        81         88        188         20909
        81         89        187         16011
        81         90        183         14534
        81         90        184         16556
        81         90        185         15252
        81         90        186         16112
        81         90        187         15141
        81         91        181         14947
        81         91        182         21247
        81         91        183         20833
        81         91        184         20548
        81         91        185         16604
        81         91        186         15493
        81         92        181         14079
        81         92        182         21555
        81         92        183         21114
        81         92        184         18304
        81         92        185         13374
        82         86        188         19138
        82         87        187         16156
        82         87        188         21802
        82         87        189         13454
        82         88        187         19103
        82         88        188         21075
        82         89        185         15642
        82         89        186         17206
        82         89        187         20108
        82         89        188         16370
        82         90        183         16524
        82         90        184         21895
        82         90        185         21046
        82         90        186         16774
        82         90        187         14187
        82         91        182         15337
        82         91        183         21033
        82         91        184         22237
        82         91        185         17139
        82         92        182         16865
        82         92        183         19320
        82         92        184         16870
        83         86        187         15663
        83         86        188         17722
        83         87        186         14791
        83         87        187         22830
        83         87        188         21568
        83         88        185         15577
        83         88        186         20755
        83         88        187         22707
        83         88        188         17227
        83         89        184         18569
        83         89        185         25956
        83         89        186         25796
        83         89        187         20635
        83         90        183         18523
        83         90        184         25827
        83         90        185         25158
        83         90        186         19037
        83         91        183         20927
        83         91        184         23594
        83         91        185         18129
        83         92        183         16847
        83         92        184         14988
        84         85        186         13399
        84         85        187         19048
        84         86        186         16063
        84         86        187         21059
        84         87        186         18791
        84         87        187         21755
        84         88        184         17571
        84         88        185         23159
        84         88        186         23096
        84         88        187         17993
        84         89        183         14261
        84         89        184         25852
        84         89        185         32528
        84         89        186         25890
        84         90        183         22465
        84         90        184         29225
        84         90        185         26573
        84         90        186         16779
        84         91        183         22940
        84         91        184         23212
        84         91        185         15621
        84         92        183         14656
        84         92        184         13710
        85         86        186         18337
        85         86        187         15492
        85         87        184         15098
        85         87        185         20492
        85         87        186         23838
        85         87        187         16187
        85         88        183         14129
        85         88        184         23993
        85         88        185         27040
        85         88        186         21114
        85         89        183         15499
        85         89        184         26843
        85         89        185         27150
        85         89        186         16685
        85         90        183         19943
        85         90        184         27944
        85         90        185         22422
        85         91        183         17274
        85         91        184         19742
        86         87        184         13493
        86         87        185         16365
        86         87        186         14214
        86         88        184         17557
        86         88        185         18812
        86         89        184         19601
        86         89        185         17268
        86         90        184         16212


# number: 09 outcome: 0 dv: 95.0 (mm**3/voxel)
# ============================================
#        x          y          z          gray
        59         59        207         14817
        59         59        208         14492
        59         59        209         13594
        59         60        206         14361
        59         60        207         16151
        59         60        208         15455
        59         60        209         13607
        59         61        206         14008
        59         61        207         16706
        59         61        208         15948
        59         62        207         14675
        59         62        208         13775
        60         57        207         15386
        60         57        208         16987
        60         57        209         17728
        60         57        210         17609
        60         57        211         13795
        60         58        206         14339
        60         58        207         16579
        60         58        208         17532
        60         58        209         18336
        60         58        210         18211
        60         58        211         15830
        60         59        204         13359
        60         59        205         14393
        60         59        206         15768
        60         59        207         16969
        60         59        208         17203
        60         59        209         17565
        60         59        210         17325
        60         59        211         16497
        60         59        212         14318
        60         60        203         13192
        60         60        204         15195
        60         60        205         15941
        60         60        206         16196
        60         60        207         16302
        60         60        208         16185
        60         60        209         16012
        60         60        210         15615
        60         60        211         14828
        60         61        202         14197
        60         61        203         15783
        60         61        204         15882
        60         61        205         16101
        60         61        206         15650
        60         61        207         15432
        60         61        208         15691
        60         61        209         15289
        60         61        210         14340
        60         62        200         13939
        60         62        201         16504
        60         62        202         17690
        60         62        203         17789
        60         62        204         16856
        60         62        205         15533
        60         62        206         14927
        60         62        207         15395
        60         62        208         15273
        60         62        209         14477
        60         63        200         14837
        60         63        201         16973
        60         63        202         17700
        60         63        203         17413
        60         63        204         16552
        60         63        205         14770
        60         63        206         14415
        60         63        207         14600
        60         63        208         13688
        60         64        201         14282
        60         64        202         14730
        60         64        203         14561
        60         64        204         14026
        61         57        207         14598
        61         57        208         15621
        61         57        209         16694
        61         57        210         16872
        61         57        211         15573
        61         58        204         13162
        61         58        205         13745
        61         58        206         14206
        61         58        207         14735
        61         58        208         15530
        61         58        209         16451
        61         58        210         16499
        61         58        211         16789
        61         58        212         16691
        61         58        213         13399
        61         59        203         14193
        61         59        204         16335
        61         59        205         15686
        61         59        206         13956
        61         59        207         13990
        61         59        208         14759
        61         59        209         15155
        61         59        210         15920
        61         59        211         17159
        61         59        212         16976
        61         59        213         15512
        61         60        202         13721
        61         60        203         16528
        61         60        204         17809
        61         60        205         16956
        61         60        206         14037
        61         60        207         13221
        61         60        208         13893
        61         60        209         14125
        61         60        210         15245
        61         60        211         16362
        61         60        212         16012
        61         60        213         15092
        61         61        200         13521
        61         61        201         15844
        61         61        202         17450
        61         61        203         18251
        61         61        204         18342
        61         61        205         17017
        61         61        206         13754
        61         61        209         13859
        61         61        210         15232
        61         61        211         16409
        61         61        212         16342
        61         61        213         14029
        61         62        198         15066
        61         62        199         16886
        61         62        200         17805
        61         62        201         18699
        61         62        202         19017
        61         62        203         19820
        61         62        204         19233
        61         62        205         17101
        61         62        206         13888
        61         62        209         13999
        61         62        210         14633
        61         62        211         14951
        61         62        212         14977
        61         63        197         15488
        61         63        198         18458
        61         63        199         18620
        61         63        200         18501
        61         63        201         19001
        61         63        202         18943
        61         63        203         19669
        61         63        204         19324
        61         63        205         17807
        61         63        206         14670
        61         63        208         13189
        61         63        209         13740
        61         63        210         13177
        61         64        198         14348
        61         64        199         15555
        61         64        200         16671
        61         64        201         18411
        61         64        202         19490
        61         64        203         19564
        61         64        204         18141
        61         64        205         16411
        61         64        206         14272
        61         64        208         13225
        61         64        209         13205
        61         65        201         14576
        61         65        202         16070
        61         65        203         15991
        61         65        204         14511
        61         65        205         13126
        61         65        206         13488
        61         65        207         13516
        61         65        208         13816
        62         57        208         13329
        62         57        209         14019
        62         57        210         14038
        62         57        211         14458
        62         57        212         15364
        62         57        213         14333
        62         58        204         14247
        62         58        205         14222
        62         58        206         13773
        62         58        207         13240
        62         58        208         13176
        62         58        209         13745
        62         58        210         14165
        62         58        211         15340
        62         58        212         16752
        62         58        213         17057
        62         58        214         14406
        62         59        203         15917
        62         59        204         17596
        62         59        205         15946
        62         59        206         13704
        62         59        210         14013
        62         59        211         15774
        62         59        212         16443
        62         59        213         16293
        62         59        214         14926
        62         60        202         15754
        62         60        203         18206
        62         60        204         19050
        62         60        205         16895
        62         60        206         13277
        62         60        210         14333
        62         60        211         16192
        62         60        212         17066
        62         60        213         15712
        62         60        214         13188
        62         61        197         13913
        62         61        198         14783
        62         61        199         14667
        62         61        200         14937
        62         61        201         16583
        62         61        202         18029
        62         61        203         19018
        62         61        204         18928
        62         61        205         16818
        62         61        210         14785
        62         61        211         16401
        62         61        212         17377
        62         61        213         15809
        62         62        196         14946
        62         62        197         17958
        62         62        198         17935
        62         62        199         16115
        62         62        200         15554
        62         62        201         16769
        62         62        202         18133
        62         62        203         19638
        62         62        204         19112
        62         62        205         16581
        62         62        209         13183
        62         62        210         14911
        62         62        211         16254
        62         62        212         16486
        62         62        213         14853
        62         63        196         16980
        62         63        197         19718
        62         63        198         18884
        62         63        199         16344
        62         63        200         15451
        62         63        201         16194
        62         63        202         17612
        62         63        203         18672
        62         63        204         18559
        62         63        205         16820
        62         63        206         13114
        62         63        209         13633
        62         63        210         15252
        62         63        211         15464
        62         63        212         13821
        62         64        196         14049
        62         64        197         17030
        62         64        198         17143
        62         64        199         16122
        62         64        200         15321
        62         64        201         15881
        62         64        202         17489
        62         64        203         17809
        62         64        204         17510
        62         64        205         16677
        62         64        206         14316
        62         64        209         14867
        62         64        210         15901
        62         64        211         14555
        62         65        199         13535
        62         65        200         13915
        62         65        201         14962
        62         65        202         16612
        62         65        203         16254
        62         65        204         15531
        62         65        205         15331
        62         65        206         14794
        62         65        207         14121
        62         65        208         14246
        62         65        209         15301
        62         65        210         15527
        62         65        211         14063
        62         66        202         14057
        62         66        203         14092
        62         66        204         13167
        62         66        205         13227
        62         66        206         13958
        62         66        207         14224
        62         66        208         14036
        62         66        209         14562
        62         66        210         14934
        62         66        211         13744
        63         57        211         13495
        63         57        212         14596
        63         57        213         15298
        63         58        206         13155
        63         58        210         13220
        63         58        211         14213
        63         58        212         15401
        63         58        213         16830
        63         58        214         15509
        63         59        203         15076
        63         59        204         16302
        63         59        205         15126
        63         59        206         13496
        63         59        210         13313
        63         59        211         14395
        63         59        212         15207
        63         59        213         15579
        63         59        214         15043
        63         60        198         13836
        63         60        199         14683
        63         60        200         14418
        63         60        201         14168
        63         60        202         15331
        63         60        203         17455
        63         60        204         17974
        63         60        205         16504
        63         60        206         14074
        63         60        210         13744
        63         60        211         14745
        63         60        212         16152
        63         60        213         15909
        63         60        214         13639
        63         61        196         15220
        63         61        197         16811
        63         61        198         16706
        63         61        199         16153
        63         61        200         16416
        63         61        201         17587
        63         61        202         17948
        63         61        203         18231
        63         61        204         18031
        63         61        205         16307
        63         61        206         14065
        63         61        210         13724
        63         61        211         14849
        63         61        212         16589
        63         61        213         15882
        63         62        195         16068
        63         62        196         18471
        63         62        197         17608
        63         62        198         16815
        63         62        199         15448
        63         62        200         15511
        63         62        201         17334
        63         62        202         18865
        63         62        203         18947
        63         62        204         18297
        63         62        205         15217
        63         62        208         13308
        63         62        209         13943
        63         62        210         14708
        63         62        211         15699
        63         62        212         16546
        63         62        213         14647
        63         63        195         17341
        63         63        196         19344
        63         63        197         18429
        63         63        198         16990
        63         63        199         15858
        63         63        200         15661
        63         63        201         17097
        63         63        202         18952
        63         63        203         19251
        63         63        204         17932
        63         63        205         14653
        63         63        208         13702
        63         63        209         15410
        63         63        210         16597
        63         63        211         17282
        63         63        212         17072
        63         63        213         14121
        63         64        196         17406
        63         64        197         17778
        63         64        198         17025
        63         64        199         16426
        63         64        200         15876
        63         64        201         16395
        63         64        202         17420
        63         64        203         18165
        63         64        204         17713
        63         64        205         15330
        63         64        206         13577
        63         64        207         13319
        63         64        208         14393
        63         64        209         16229
        63         64        210         17828
        63         64        211         18921
        63         64        212         18349
        63         64        213         15351
        63         65        197         13393
        63         65        198         14131
        63         65        199         14553
        63         65        200         14679
        63         65        201         15553
        63         65        202         16488
        63         65        203         16947
        63         65        204         17250
        63         65        205         16308
        63         65        206         14890
        63         65        207         13901
        63         65        208         14431
        63         65        209         16537
        63         65        210         18749
        63         65        211         20237
        63         65        212         20513
        63         65        213         18661
        63         65        214         15149
        63         66        201         14294
        63         66        202         16510
        63         66        203         16450
        63         66        204         16131
        63         66        205         16080
        63         66        206         14523
        63         66        207         13773
        63         66        208         13695
        63         66        209         16145
        63         66        210         19393
        63         66        211         20951
        63         66        212         20746
        63         66        213         19725
        63         66        214         17501
        63         66        215         15379
        63         66        216         14055
        63         66        217         13348
        63         67        202         13133
        63         67        203         14155
        63         67        204         13886
        63         67        209         14900
        63         67        210         18474
        63         67        211         19247
        63         67        212         18948
        63         67        213         18234
        63         67        214         16921
        63         67        215         15583
        63         67        216         14600
        63         68        210         15377
        63         68        211         15328
        63         68        212         14396
        63         68        213         13501
        64         57        209         13121
        64         57        210         13712
        64         57        211         14094
        64         57        212         14549
        64         57        213         14497
        64         58        210         13532
        64         58        211         14754
        64         58        212         15372
        64         58        213         16578
        64         58        214         14657
        64         59        210         13473
        64         59        211         14692
        64         59        212         15352
        64         59        213         16101
        64         59        214         14811
        64         60        198         13667
        64         60        199         13931
        64         60        200         13370
        64         60        204         13234
        64         60        205         13307
        64         60        209         13478
        64         60        210         14220
        64         60        211         15230
        64         60        212         16503
        64         60        213         17007
        64         60        214         14004
        64         61        196         15744
        64         61        197         16548
        64         61        198         15792
        64         61        199         15345
        64         61        200         15118
        64         61        201         14979
        64         61        202         14475
        64         61        203         13504
        64         61        204         13372
        64         61        205         13142
        64         61        206         13782
        64         61        207         13851
        64         61        208         15060
        64         61        209         14695
        64         61        210         13757
        64         61        211         14434
        64         61        212         16790
        64         61        213         17210
        64         61        214         13733
        64         62        195         16342
        64         62        196         18619
        64         62        197         17180
        64         62        198         16132
        64         62        199         15604
        64         62        200         15519
        64         62        201         15706
        64         62        202         15932
        64         62        203         14408
        64         62        204         13738
        64         62        206         13901
        64         62        207         15118
        64         62        208         17408
        64         62        209         16627
        64         62        210         14587
        64         62        211         15048
        64         62        212         17018
        64         62        213         16789
        64         62        214         13509
        64         63        195         17370
        64         63        196         18373
        64         63        197         16389
        64         63        198         15821
        64         63        199         15908
        64         63        200         16131
        64         63        201         16405
        64         63        202         17019
        64         63        203         16565
        64         63        204         15289
        64         63        205         13507
        64         63        206         14104
        64         63        207         15313
        64         63        208         17594
        64         63        209         18971
        64         63        210         18081
        64         63        211         17797
        64         63        212         18788
        64         63        213         17986
        64         63        214         14857
        64         64        196         14504
        64         64        197         14492
        64         64        198         14475
        64         64        199         14672
        64         64        200         15372
        64         64        201         15920
        64         64        202         16635
        64         64        203         17928
        64         64        204         17809
        64         64        205         15747
        64         64        206         14565
        64         64        207         14340
        64         64        208         16126
        64         64        209         18407
        64         64        210         19987
        64         64        211         22339
        64         64        212         23267
        64         64        213         21795
        64         64        214         19012
        64         64        215         19185
        64         64        216         19952
        64         64        217         18981
        64         64        218         13562
        64         65        200         13503
        64         65        201         15285
        64         65        202         16385
        64         65        203         16917
        64         65        204         17431
        64         65        205         16427
        64         65        206         13948
        64         65        209         15173
        64         65        210         18917
        64         65        211         22764
        64         65        212         24611
        64         65        213         24457
        64         65        214         23155
        64         65        215         23420
        64         65        216         23450
        64         65        217         23382
        64         65        218         17251
        64         66        201         14793
        64         66        202         16634
        64         66        203         16871
        64         66        204         16348
        64         66        205         15000
        64         66        210         17171
        64         66        211         21384
        64         66        212         23583
        64         66        213         24553
        64         66        214         25140
        64         66        215         25094
        64         66        216         23963
        64         66        217         22150
        64         66        218         16843
        64         67        202         15123
        64         67        203         15671
        64         67        204         14449
        64         67        210         16039
        64         67        211         20024
        64         67        212         22202
        64         67        213         22637
        64         67        214         23174
        64         67        215         23501
        64         67        216         22828
        64         67        217         19777
        64         67        218         15222
        64         68        210         16417
        64         68        211         18681
        64         68        212         20420
        64         68        213         20420
        64         68        214         19759
        64         68        215         18745
        64         68        216         19162
        64         68        217         16636
        64         69        210         14370
        64         69        211         16508
        64         69        212         17840
        64         69        213         17207
        64         69        214         15672
        64         69        215         13557
        65         57        210         14088
        65         57        211         14750
        65         57        212         14956
        65         57        213         13741
        65         58        210         13753
        65         58        211         15366
        65         58        212         15888
        65         58        213         16377
        65         58        214         13735
        65         59        210         14021
        65         59        211         15580
        65         59        212         15943
        65         59        213         16568
        65         59        214         15173
        65         60        209         13353
        65         60        210         15280
        65         60        211         16644
        65         60        212         17667
        65         60        213         18097
        65         60        214         15670
        65         61        196         14463
        65         61        197         15540
        65         61        198         14831
        65         61        199         14108
        65         61        200         13354
        65         61        208         15009
        65         61        209         16404
        65         61        210         15782
        65         61        211         16631
        65         61        212         17801
        65         61        213         17939
        65         61        214         15804
        65         62        196         16777
        65         62        197         17018
        65         62        198         15951
        65         62        199         15523
        65         62        200         14812
        65         62        201         14148
        65         62        207         13904
        65         62        208         18013
        65         62        209         19114
        65         62        210         16879
        65         62        211         16778
        65         62        212         18304
        65         62        213         17899
        65         62        214         15612
        65         63        196         16561
        65         63        197         15522
        65         63        198         14634
        65         63        199         14744
        65         63        200         15385
        65         63        201         15272
        65         63        202         14051
        65         63        203         13586
        65         63        204         13190
        65         63        206         13117
        65         63        207         14310
        65         63        208         17106
        65         63        209         18990
        65         63        210         18590
        65         63        211         17826
        65         63        212         18965
        65         63        213         19270
        65         63        214         18070
        65         63        215         17101
        65         63        216         16985
        65         63        217         15430
        65         64        200         14126
        65         64        201         15211
        65         64        202         15024
        65         64        203         15129
        65         64        204         15456
        65         64        205         14859
        65         64        206         13345
        65         64        208         14009
        65         64        209         16201
        65         64        210         18575
        65         64        211         19863
        65         64        212         20427
        65         64        213         20679
        65         64        214         21188
        65         64        215         23506
        65         64        216         24723
        65         64        217         24577
        65         64        218         20627
        65         65        201         15128
        65         65        202         15856
        65         65        203         16087
        65         65        204         16545
        65         65        205         15020
        65         65        210         15806
        65         65        211         19524
        65         65        212         21556
        65         65        213         21981
        65         65        214         23062
        65         65        215         25118
        65         65        216         26352
        65         65        217         26796
        65         65        218         22487
        65         65        219         15496
        65         66        201         15328
        65         66        202         16302
        65         66        203         16499
        65         66        204         15763
        65         66        211         17103
        65         66        212         20254
        65         66        213         21809
        65         66        214         23507
        65         66        215         24830
        65         66        216         25015
        65         66        217         23420
        65         66        218         19593
        65         66        219         13730
        65         67        201         13512
        65         67        202         15608
        65         67        203         15837
        65         67        204         14190
        65         67        211         17019
        65         67        212         21226
        65         67        213         22962
        65         67        214         24110
        65         67        215         24224
        65         67        216         23254
        65         67        217         20518
        65         67        218         17098
        65         68        210         14745
        65         68        211         19628
        65         68        212         23544
        65         68        213         24614
        65         68        214         24794
        65         68        215         23002
        65         68        216         21864
        65         68        217         18868
        65         68        218         14811
        65         69        210         16278
        65         69        211         20932
        65         69        212         24481
        65         69        213         25142
        65         69        214         23049
        65         69        215         19056
        65         69        216         16465
        65         69        217         14352
        65         70        211         16753
        65         70        212         21795
        65         70        213         22725
        65         70        214         19077
        65         70        215         13514
        65         71        212         13614
        65         71        213         14769
        66         57        212         13915
        66         58        211         14366
        66         58        212         15969
        66         58        213         16550
        66         58        214         13736
        66         59        211         14772
        66         59        212         15940
        66         59        213         16999
        66         59        214         16011
        66         60        210         14848
        66         60        211         16919
        66         60        212         17712
        66         60        213         17957
        66         60        214         16637
        66         61        197         14323
        66         61        198         13543
        66         61        209         15799
        66         61        210         17418
        66         61        211         18539
        66         61        212         18336
        66         61        213         17869
        66         61        214         16636
        66         62        197         15545
        66         62        198         14661
        66         62        199         13911
        66         62        200         13311
        66         62        208         15808
        66         62        209         18689
        66         62        210         18919
        66         62        211         19348
        66         62        212         19198
        66         62        213         18122
        66         62        214         16552
        66         63        197         13228
        66         63        198         13518
        66         63        199         14066
        66         63        200         14298
        66         63        201         14297
        66         63        202         13615
        66         63        208         15671
        66         63        209         17966
        66         63        210         18805
        66         63        211         18962
        66         63        212         19321
        66         63        213         19023
        66         63        214         18623
        66         63        215         18070
        66         63        216         18331
        66         63        217         17418
        66         63        218         16034
        66         64        200         13888
        66         64        201         15138
        66         64        202         15602
        66         64        203         14895
        66         64        208         14088
        66         64        209         16361
        66         64        210         17806
        66         64        211         18681
        66         64        212         18884
        66         64        213         19375
        66         64        214         20567
        66         64        215         21852
        66         64        216         23431
        66         64        217         24416
        66         64        218         24181
        66         64        219         19397
        66         65        200         13423
        66         65        201         15470
        66         65        202         16353
        66         65        203         16338
        66         65        204         14874
        66         65        209         13424
        66         65        210         15231
        66         65        211         17817
        66         65        212         19179
        66         65        213         19655
        66         65        214         21079
        66         65        215         22638
        66         65        216         24633
        66         65        217         25980
        66         65        218         25826
        66         65        219         20708
        66         66        201         15403
        66         66        202         16222
        66         66        203         15936
        66         66        204         15228
        66         66        210         13315
        66         66        211         16964
        66         66        212         18929
        66         66        213         19923
        66         66        214         20133
        66         66        215         20640
        66         66        216         21051
        66         66        217         20978
        66         66        218         19152
        66         66        219         15069
        66         67        202         13983
        66         67        203         14774
        66         67        204         14553
        66         67        210         13557
        66         67        211         17804
        66         67        212         21278
        66         67        213         22114
        66         67        214         20973
        66         67        215         19987
        66         67        216         18848
        66         67        217         17139
        66         67        218         15323
        66         68        210         15918
        66         68        211         21800
        66         68        212         26418
        66         68        213         26246
        66         68        214         23852
        66         68        215         21479
        66         68        216         20041
        66         68        217         17679
        66         68        218         14826
        66         69        209         13949
        66         69        210         18761
        66         69        211         24821
        66         69        212         28973
        66         69        213         29386
        66         69        214         26231
        66         69        215         21832
        66         69        216         18099
        66         69        217         15787
        66         70        210         15775
        66         70        211         22198
        66         70        212         27849
        66         70        213         29089
        66         70        214         25921
        66         70        215         19115
        66         71        211         13585
        66         71        212         19647
        66         71        213         21270
        66         71        214         18283
        67         58        212         14242
        67         58        213         15565
        67         58        214         14401
        67         59        211         14083
        67         59        212         15933
        67         59        213         17490
        67         59        214         17347
        67         59        215         14478
        67         60        211         15232
        67         60        212         16799
        67         60        213         17875
        67         60        214         16911
        67         60        215         13126
        67         61        209         13975
        67         61        210         15969
        67         61        211         17217
        67         61        212         17745
        67         61        213         18129
        67         61        214         16387
        67         62        198         13361
        67         62        208         13709
        67         62        209         16519
        67         62        210         17917
        67         62        211         18720
        67         62        212         18906
        67         62        213         18631
        67         62        214         16501
        67         63        198         14044
        67         63        199         14210
        67         63        200         14080
        67         63        208         13801
        67         63        209         16079
        67         63        210         17912
        67         63        211         19207
        67         63        212         19114
        67         63        213         19360
        67         63        214         19095
        67         63        215         16812
        67         63        216         15680
        67         63        217         16636
        67         63        218         16439
        67         63        219         13306
        67         64        199         13800
        67         64        200         15425
        67         64        201         14817
        67         64        202         14475
        67         64        203         13574
        67         64        208         13557
        67         64        209         16090
        67         64        210         18428
        67         64        211         19848
        67         64        212         20007
        67         64        213         20851
        67         64        214         21473
        67         64        215         20577
        67         64        216         20304
        67         64        217         22541
        67         64        218         22760
        67         64        219         18675
        67         65        200         15403
        67         65        201         15997
        67         65        202         16309
        67         65        203         16294
        67         65        204         14685
        67         65        208         13584
        67         65        209         16006
        67         65        210         18574
        67         65        211         20388
        67         65        212         20939
        67         65        213         20940
        67         65        214         20302
        67         65        215         19735
        67         65        216         20628
        67         65        217         23375
        67         65        218         24388
        67         65        219         19105
        67         66        201         15254
        67         66        202         16169
        67         66        203         16007
        67         66        204         15594
        67         66        205         13214
        67         66        208         13393
        67         66        209         15708
        67         66        210         18855
        67         66        211         22027
        67         66        212         22271
        67         66        213         21125
        67         66        214         19465
        67         66        215         18568
        67         66        216         18982
        67         66        217         19540
        67         66        218         19019
        67         66        219         15430
        67         67        203         14009
        67         67        204         14347
        67         67        208         13870
        67         67        209         16706
        67         67        210         20285
        67         67        211         24003
        67         67        212         25934
        67         67        213         24497
        67         67        214         21094
        67         67        215         18826
        67         67        216         17844
        67         67        217         16329
        67         67        218         15136
        67         68        208         14797
        67         68        209         18500
        67         68        210         22381
        67         68        211         27459
        67         68        212         31144
        67         68        213         29439
        67         68        214         24424
        67         68        215         21480
        67         68        216         19697
        67         68        217         16421
        67         68        218         13111
        67         69        208         16367
        67         69        209         19593
        67         69        210         23610
        67         69        211         28201
        67         69        212         31697
        67         69        213         31589
        67         69        214         28937
        67         69        215         24806
        67         69        216         19169
        67         69        217         13253
        67         70        209         14941
        67         70        210         18760
        67         70        211         23758
        67         70        212         28391
        67         70        213         30202
        67         70        214         29109
        67         70        215         23633
        67         70        216         15816
        67         71        211         14044
        67         71        212         18272
        67         71        213         20713
        67         71        214         20040
        67         71        215         14950
        68         59        212         14562
        68         59        213         17647
        68         59        214         18035
        68         59        215         15393
        68         60        211         13815
        68         60        212         16157
        68         60        213         18424
        68         60        214         17748
        68         60        215         13651
        68         61        210         13387
        68         61        211         14701
        68         61        212         15706
        68         61        213         16706
        68         61        214         15600
        68         62        210         14943
        68         62        211         15798
        68         62        212         16243
        68         62        213         15988
        68         62        214         13844
        68         63        199         14275
        68         63        200         13778
        68         63        209         13655
        68         63        210         15654
        68         63        211         17178
        68         63        212         17853
        68         63        213         17487
        68         63        214         15459
        68         63        215         13341
        68         63        216         13441
        68         63        217         13602
        68         64        199         14285
        68         64        200         15373
        68         64        201         14816
        68         64        202         13366
        68         64        208         13728
        68         64        209         15384
        68         64        210         17503
        68         64        211         19067
        68         64        212         19636
        68         64        213         19770
        68         64        214         18724
        68         64        215         17302
        68         64        216         17842
        68         64        217         18736
        68         64        218         17394
        68         65        200         14452
        68         65        201         15694
        68         65        202         16417
        68         65        203         15567
        68         65        204         14545
        68         65        205         13115
        68         65        206         13397
        68         65        207         14395
        68         65        208         16577
        68         65        209         18402
        68         65        210         20155
        68         65        211         21667
        68         65        212         22373
        68         65        213         21802
        68         65        214         20307
        68         65        215         18205
        68         65        216         18895
        68         65        217         19980
        68         65        218         19084
        68         66        202         13790
        68         66        203         14321
        68         66        204         14777
        68         66        205         14971
        68         66        206         16656
        68         66        207         18669
        68         66        208         20392
        68         66        209         22026
        68         66        210         24257
        68         66        211         25710
        68         66        212         25620
        68         66        213         23898
        68         66        214         21799
        68         66        215         19442
        68         66        216         19187
        68         66        217         18568
        68         66        218         16134
        68         67        205         14199
        68         67        206         17673
        68         67        207         20926
        68         67        208         23367
        68         67        209         25218
        68         67        210         27648
        68         67        211         29432
        68         67        212         29944
        68         67        213         28664
        68         67        214         25865
        68         67        215         23456
        68         67        216         21018
        68         67        217         16995
        68         68        206         14072
        68         68        207         19557
        68         68        208         23387
        68         68        209         25455
        68         68        210         28023
        68         68        211         30129
        68         68        212         31817
        68         68        213         32166
        68         68        214         30222
        68         68        215         27903
        68         68        216         23745
        68         68        217         16002
        68         69        207         15469
        68         69        208         20825
        68         69        209         24443
        68         69        210         27355
        68         69        211         28737
        68         69        212         30520
        68         69        213         32110
        68         69        214         31861
        68         69        215         29241
        68         69        216         22499
        68         70        209         17876
        68         70        210         21233
        68         70        211         23430
        68         70        212         25892
        68         70        213         29091
        68         70        214         28906
        68         70        215         25437
        68         70        216         17370
        68         71        212         15286
        68         71        213         18148
        68         71        214         17785
        69         63        211         13614
        69         63        212         13400
        69         64        208         13468
        69         64        209         13997
        69         64        210         15146
        69         64        211         16001
        69         64        212         15813
        69         64        213         14895
        69         64        214         14676
        69         64        215         13552
        69         64        216         13344
        69         64        217         13912
        69         65        207         14172
        69         65        208         16176
        69         65        209         16932
        69         65        210         18235
        69         65        211         18842
        69         65        212         18753
        69         65        213         18758
        69         65        214         19651
        69         65        215         17489
        69         65        216         16132
        69         65        217         16225
        69         66        206         13682
        69         66        207         16751
        69         66        208         18639
        69         66        209         19600
        69         66        210         21787
        69         66        211         22191
        69         66        212         22344
        69         66        213         22640
        69         66        214         23098
        69         66        215         21056
        69         66        216         18876
        69         66        217         17086
        69         67        206         13145
        69         67        207         17626
        69         67        208         20742
        69         67        209         22742
        69         67        210         24977
        69         67        211         25387
        69         67        212         25659
        69         67        213         27013
        69         67        214         28606
        69         67        215         27918
        69         67        216         23742
        69         67        217         15966
        69         68        207         16178
        69         68        208         22496
        69         68        209         26595
        69         68        210         28169
        69         68        211         27906
        69         68        212         27829
        69         68        213         29854
        69         68        214         32766
        69         68        215         32741
        69         68        216         27153
        69         68        217         14894
        69         69        208         19583
        69         69        209         26690
        69         69        210         28586
        69         69        211         28328
        69         69        212         28431
        69         69        213         29261
        69         69        214         30619
        69         69        215         30245
        69         69        216         24083
        69         70        209         17750
        69         70        210         19371
        69         70        211         19217
        69         70        212         20753
        69         70        213         22819
        69         70        214         22691
        69         70        215         20280
        70         66        214         13858
        70         66        215         13603
        70         67        210         14027
        70         67        211         13528
        70         67        213         14854
        70         67        214         17886
        70         67        215         18189
        70         67        216         13678
        70         68        209         16689
        70         68        210         17756
        70         68        211         15868
        70         68        212         14643
        70         68        213         16985
        70         68        214         20164
        70         68        215         19469
        70         68        216         14718
        70         69        209         14421
        70         69        210         15527
        70         69        211         13416
        70         69        213         14919
        70         69        214         16702
        70         69        215         14322
        72         59        204         13644
        72         59        205         15227
        72         59        206         15348
        72         59        207         13606
        73         59        206         13623


# number: 10 outcome: 1 dv: 70.4 (mm**3/voxel)
# ============================================
#        x          y          z          gray
        63         69        291         14177
        63         69        292         14818
        63         69        293         15170
        63         69        294         15625
        63         69        295         15358
        63         69        296         13826
        63         70        292         13749
        63         70        293         14793
        63         70        294         15737
        63         70        295         15939
        63         70        296         15178
        63         70        297         13344
        63         71        295         13617
        63         71        296         13480
        64         65        288         13534
        64         65        289         15561
        64         65        290         17027
        64         65        291         16602
        64         65        292         14766
        64         66        287         14424
        64         66        288         17523
        64         66        289         20049
        64         66        290         21530
        64         66        291         21953
        64         66        292         19890
        64         66        293         17097
        64         66        294         14438
        64         67        286         14196
        64         67        287         16573
        64         67        288         19430
        64         67        289         21978
        64         67        290         23808
        64         67        291         23814
        64         67        292         21968
        64         67        293         19892
        64         67        294         18357
        64         67        295         17279
        64         67        296         14799
        64         68        287         15678
        64         68        288         18657
        64         68        289         21255
        64         68        290         23256
        64         68        291         24039
        64         68        292         23774
        64         68        293         23631
        64         68        294         24115
        64         68        295         24140
        64         68        296         22008
        64         68        297         18538
        64         68        298         14266
        64         69        287         15455
        64         69        288         19236
        64         69        289         21820
        64         69        290         23089
        64         69        291         24210
        64         69        292         25554
        64         69        293         27232
        64         69        294         29185
        64         69        295         29391
        64         69        296         27185
        64         69        297         23379
        64         69        298         18487
        64         69        299         14213
        64         70        287         14095
        64         70        288         17755
        64         70        289         20231
        64         70        290         21553
        64         70        291         22639
        64         70        292         24267
        64         70        293         25642
        64         70        294         26342
        64         70        295         26070
        64         70        296         24712
        64         70        297         22288
        64         70        298         18755
        64         70        299         15452
        64         71        288         14209
        64         71        289         16499
        64         71        290         18293
        64         71        291         19714
        64         71        292         20970
        64         71        293         21500
        64         71        294         20989
        64         71        295         19400
        64         71        296         18295
        64         71        297         16967
        64         71        298         14880
        64         72        291         13220
        64         72        292         13815
        64         72        293         14453
        64         72        294         14922
        64         72        295         13875
        65         64        289         14072
        65         64        290         15348
        65         64        291         14872
        65         64        292         13814
        65         65        286         13133
        65         65        287         16065
        65         65        288         19120
        65         65        289         21787
        65         65        290         23698
        65         65        291         23441
        65         65        292         22794
        65         65        293         21277
        65         65        294         18652
        65         65        295         15605
        65         66        285         15598
        65         66        286         19383
        65         66        287         21781
        65         66        288         23741
        65         66        289         25509
        65         66        290         27075
        65         66        291         27841
        65         66        292         28597
        65         66        293         27850
        65         66        294         24919
        65         66        295         21712
        65         66        296         17848
        65         66        297         14112
        65         67        284         15759
        65         67        285         19676
        65         67        286         22456
        65         67        287         23173
        65         67        288         23688
        65         67        289         24659
        65         67        290         26123
        65         67        291         26733
        65         67        292         26090
        65         67        293         25621
        65         67        294         25946
        65         67        295         25803
        65         67        296         23624
        65         67        297         19712
        65         67        298         14214
        65         68        284         15388
        65         68        285         18983
        65         68        286         21170
        65         68        287         22736
        65         68        288         23295
        65         68        289         23521
        65         68        290         23581
        65         68        291         23209
        65         68        292         22596
        65         68        293         23232
        65         68        294         25789
        65         68        295         28511
        65         68        296         28355
        65         68        297         25681
        65         68        298         20618
        65         68        299         15398
        65         69        285         16118
        65         69        286         19823
        65         69        287         23103
        65         69        288         25036
        65         69        289         25250
        65         69        290         23745
        65         69        291         21657
        65         69        292         20920
        65         69        293         21737
        65         69        294         24203
        65         69        295         26977
        65         69        296         28188
        65         69        297         27694
        65         69        298         25283
        65         69        299         20826
        65         69        300         15924
        65         70        285         13583
        65         70        286         18209
        65         70        287         22383
        65         70        288         25171
        65         70        289         26098
        65         70        290         25027
        65         70        291         22402
        65         70        292         20949
        65         70        293         20506
        65         70        294         20981
        65         70        295         21308
        65         70        296         22278
        65         70        297         22783
        65         70        298         21965
        65         70        299         18575
        65         70        300         14581
        65         71        286         14575
        65         71        287         18239
        65         71        288         21076
        65         71        289         23252
        65         71        290         24694
        65         71        291         24627
        65         71        292         23707
        65         71        293         21977
        65         71        294         19437
        65         71        295         16396
        65         71        296         14800
        65         71        297         13970
        65         71        298         13446
        65         72        288         13667
        65         72        289         16489
        65         72        290         19256
        65         72        291         20174
        65         72        292         19400
        65         72        293         17696
        65         72        294         15368
        66         64        288         13814
        66         64        289         15652
        66         64        290         17838
        66         64        291         18641
        66         64        292         17962
        66         64        293         16723
        66         64        294         15270
        66         65        285         13879
        66         65        286         17827
        66         65        287         19634
        66         65        288         21646
        66         65        289         24078
        66         65        290         26672
        66         65        291         27031
        66         65        292         28315
        66         65        293         28166
        66         65        294         25382
        66         65        295         20257
        66         65        296         15669
        66         66        284         15051
        66         66        285         18852
        66         66        286         22496
        66         66        287         23484
        66         66        288         25079
        66         66        289         26786
        66         66        290         28342
        66         66        291         28935
        66         66        292         30484
        66         66        293         31117
        66         66        294         29858
        66         66        295         26498
        66         66        296         23015
        66         66        297         18818
        66         66        298         13450
        66         67        283         15372
        66         67        284         19966
        66         67        285         23484
        66         67        286         25615
        66         67        287         25568
        66         67        288         25836
        66         67        289         26124
        66         67        290         26288
        66         67        291         25959
        66         67        292         25910
        66         67        293         26563
        66         67        294         28014
        66         67        295         28075
        66         67        296         27349
        66         67        297         24497
        66         67        298         18426
        66         67        299         13120
        66         68        283         16248
        66         68        284         21244
        66         68        285         24112
        66         68        286         24933
        66         68        287         24855
        66         68        288         24929
        66         68        289         24243
        66         68        290         22677
        66         68        291         21586
        66         68        292         21101
        66         68        293         21674
        66         68        294         23604
        66         68        295         27215
        66         68        296         28346
        66         68        297         26977
        66         68        298         22949
        66         68        299         17186
        66         69        283         13694
        66         69        284         18474
        66         69        285         21592
        66         69        286         23122
        66         69        287         24581
        66         69        288         25335
        66         69        289         24540
        66         69        290         22184
        66         69        291         20408
        66         69        292         19443
        66         69        293         19333
        66         69        294         20216
        66         69        295         23158
        66         69        296         25052
        66         69        297         25725
        66         69        298         24957
        66         69        299         20904
        66         69        300         16413
        66         70        284         15164
        66         70        285         19213
        66         70        286         22248
        66         70        287         25400
        66         70        288         26335
        66         70        289         25746
        66         70        290         23988
        66         70        291         22333
        66         70        292         20407
        66         70        293         19008
        66         70        294         18558
        66         70        295         19145
        66         70        296         20849
        66         70        297         22319
        66         70        298         22526
        66         70        299         19591
        66         70        300         15849
        66         71        285         14296
        66         71        286         17774
        66         71        287         21091
        66         71        288         23367
        66         71        289         24514
        66         71        290         24530
        66         71        291         23788
        66         71        292         22102
        66         71        293         20026
        66         71        294         17818
        66         71        295         15679
        66         71        296         15066
        66         71        297         15091
        66         71        298         15124
        66         71        299         13678
        66         72        287         13883
        66         72        288         17205
        66         72        289         19957
        66         72        290         21710
        66         72        291         21509
        66         72        292         19397
        66         72        293         16585
        66         72        294         13654
        66         73        289         13108
        66         73        290         14542
        66         73        291         14722
        66         73        292         13906
        67         64        288         13594
        67         64        289         15301
        67         64        290         17405
        67         64        291         17730
        67         64        292         17753
        67         64        293         17014
        67         64        294         15254
        67         65        285         13306
        67         65        286         16596
        67         65        287         18220
        67         65        288         19910
        67         65        289         22196
        67         65        290         24908
        67         65        291         25474
        67         65        292         26548
        67         65        293         26463
        67         65        294         24307
        67         65        295         19497
        67         65        296         15029
        67         66        284         15931
        67         66        285         20012
        67         66        286         23055
        67         66        287         24018
        67         66        288         24709
        67         66        289         25723
        67         66        290         27164
        67         66        291         28382
        67         66        292         29252
        67         66        293         29270
        67         66        294         28153
        67         66        295         25957
        67         66        296         21686
        67         66        297         16500
        67         67        283         15939
        67         67        284         21530
        67         67        285         25057
        67         67        286         26505
        67         67        287         27226
        67         67        288         27100
        67         67        289         26984
        67         67        290         27192
        67         67        291         27992
        67         67        292         28282
        67         67        293         28240
        67         67        294         27987
        67         67        295         28228
        67         67        296         25638
        67         67        297         21328
        67         67        298         16034
        67         68        283         16239
        67         68        284         21272
        67         68        285         24510
        67         68        286         26066
        67         68        287         26861
        67         68        288         28002
        67         68        289         28409
        67         68        290         27798
        67         68        291         26744
        67         68        292         26907
        67         68        293         27038
        67         68        294         26652
        67         68        295         27630
        67         68        296         26766
        67         68        297         24202
        67         68        298         19946
        67         68        299         14721
        67         69        283         14984
        67         69        284         19434
        67         69        285         22660
        67         69        286         25010
        67         69        287         28004
        67         69        288         29809
        67         69        289         30022
        67         69        290         28745
        67         69        291         27937
        67         69        292         27129
        67         69        293         26308
        67         69        294         25465
        67         69        295         24612
        67         69        296         23802
        67         69        297         22440
        67         69        298         20040
        67         69        299         15542
        67         70        284         15686
        67         70        285         19766
        67         70        286         23138
        67         70        287         27443
        67         70        288         29096
        67         70        289         29016
        67         70        290         27698
        67         70        291         26950
        67         70        292         25768
        67         70        293         24803
        67         70        294         24277
        67         70        295         22569
        67         70        296         21687
        67         70        297         20718
        67         70        298         18968
        67         70        299         15412
        67         71        285         14562
        67         71        286         18727
        67         71        287         23230
        67         71        288         25706
        67         71        289         26806
        67         71        290         26752
        67         71        291         25917
        67         71        292         23865
        67         71        293         21662
        67         71        294         19795
        67         71        295         17939
        67         71        296         16706
        67         71        297         15703
        67         71        298         14654
        67         72        287         16453
        67         72        288         19584
        67         72        289         21492
        67         72        290         21985
        67         72        291         21008
        67         72        292         19234
        67         72        293         16968
        67         72        294         14375
        67         73        288         13130
        67         73        289         14636
        67         73        290         15188
        67         73        291         14521
        67         73        292         13595
        68         64        292         13165
        68         65        288         13593
        68         65        289         15081
        68         65        290         17496
        68         65        291         19471
        68         65        292         19682
        68         65        293         18573
        68         65        294         16301
        68         66        284         14033
        68         66        285         17586
        68         66        286         20089
        68         66        287         21292
        68         66        288         21364
        68         66        289         21774
        68         66        290         22951
        68         66        291         24555
        68         66        292         24759
        68         66        293         23640
        68         66        294         21215
        68         66        295         18208
        68         66        296         14311
        68         67        284         19445
        68         67        285         24691
        68         67        286         28148
        68         67        287         29341
        68         67        288         28914
        68         67        289         28045
        68         67        290         27249
        68         67        291         27653
        68         67        292         28156
        68         67        293         27726
        68         67        294         25862
        68         67        295         23400
        68         67        296         18778
        68         67        297         13829
        68         68        284         19293
        68         68        285         24949
        68         68        286         29374
        68         68        287         31747
        68         68        288         32222
        68         68        289         32047
        68         68        290         31693
        68         68        291         31816
        68         68        292         31519
        68         68        293         30271
        68         68        294         27845
        68         68        295         25518
        68         68        296         21570
        68         68        297         17075
        68         69        284         15632
        68         69        285         20856
        68         69        286         26200
        68         69        287         30489
        68         69        288         32048
        68         69        289         32626
        68         69        290         32767
        68         69        291         32593
        68         69        292         31635
        68         69        293         30441
        68         69        294         29149
        68         69        295         25956
        68         69        296         22322
        68         69        297         18437
        68         69        298         14421
        68         70        285         16602
        68         70        286         22068
        68         70        287         26747
        68         70        288         29083
        68         70        289         30616
        68         70        290         31639
        68         70        291         30902
        68         70        292         30418
        68         70        293         30201
        68         70        294         30046
        68         70        295         26605
        68         70        296         22529
        68         70        297         18218
        68         70        298         13951
        68         71        286         16776
        68         71        287         21342
        68         71        288         24383
        68         71        289         26626
        68         71        290         28096
        68         71        291         27467
        68         71        292         26646
        68         71        293         25596
        68         71        294         24247
        68         71        295         22072
        68         71        296         18310
        68         71        297         14448
        68         72        287         15719
        68         72        288         17976
        68         72        289         19294
        68         72        290         19876
        68         72        291         20257
        68         72        292         20077
        68         72        293         19080
        68         72        294         17148
        68         72        295         14964
        68         73        291         13200
        68         73        292         13192
        69         66        286         13396
        69         66        287         14949
        69         66        288         15536
        69         66        289         15465
        69         66        290         14876
        69         66        291         14202
        69         66        292         13397
        69         67        285         14726
        69         67        286         18661
        69         67        287         21349
        69         67        288         22426
        69         67        289         22041
        69         67        290         20479
        69         67        291         19695
        69         67        292         18822
        69         67        293         17094
        69         67        294         14203
        69         68        285         16007
        69         68        286         21190
        69         68        287         24955
        69         68        288         26837
        69         68        289         27302
        69         68        290         26595
        69         68        291         25676
        69         68        292         24471
        69         68        293         22423
        69         68        294         19253
        69         68        295         15421
        69         69        286         17914
        69         69        287         22302
        69         69        288         25538
        69         69        289         27736
        69         69        290         28780
        69         69        291         27767
        69         69        292         27753
        69         69        293         27352
        69         69        294         25720
        69         69        295         20662
        69         69        296         15713
        69         70        286         13601
        69         70        287         17991
        69         70        288         21995
        69         70        289         24869
        69         70        290         26379
        69         70        291         26772
        69         70        292         27318
        69         70        293         27331
        69         70        294         26351
        69         70        295         22969
        69         70        296         18022
        69         71        287         13845
        69         71        288         17389
        69         71        289         20109
        69         71        290         21630
        69         71        291         22283
        69         71        292         22967
        69         71        293         23165
        69         71        294         22607
        69         71        295         21368
        69         71        296         17007
        69         72        289         13869
        69         72        290         15114
        69         72        291         16098
        69         72        292         16710
        69         72        293         16900
        69         72        294         16557
        69         72        295         14732
        70         68        289         13876
        70         68        290         14202
        70         68        291         13393
        70         69        289         13819
        70         69        290         14899
        70         69        291         14000
        70         69        292         13575
        70         70        289         13266
        70         70        290         14868
        70         70        291         14598
        70         70        292         13772


# number: 11 outcome: 0 dv: 66.4 (mm**3/voxel)
# ============================================
#        x          y          z          gray
        77         90        182         13884
        77         91        180         13689
        77         91        181         16015
        77         91        182         15606
        77         91        183         14580
        77         92        180         16400
        77         92        181         18895
        77         92        182         17065
        77         92        183         13991
        77         93        180         14511
        77         93        181         19646
        77         93        182         18419
        77         94        181         13607
        78         89        182         14519
        78         89        183         17218
        78         89        184         15612
        78         90        180         13320
        78         90        181         16069
        78         90        182         18881
        78         90        183         20533
        78         90        184         18075
        78         91        180         19355
        78         91        181         21298
        78         91        182         19069
        78         91        183         17142
        78         91        184         15350
        78         92        179         18182
        78         92        180         29419
        78         92        181         28121
        78         92        182         18673
        78         92        183         15331
        78         93        179         18627
        78         93        180         27823
        78         93        181         28808
        78         93        182         21235
        78         93        183         16044
        78         94        179         14081
        78         94        180         19210
        78         94        181         21424
        78         94        182         18484
        78         94        183         14897
        78         95        181         14085
        78         95        182         13643
        79         88        182         15201
        79         88        183         15669
        79         88        184         13545
        79         89        181         15125
        79         89        182         17969
        79         89        183         17902
        79         89        184         16323
        79         89        185         13725
        79         90        180         14838
        79         90        181         18266
        79         90        182         20197
        79         90        183         19910
        79         90        184         19839
        79         90        185         14444
        79         91        179         15614
        79         91        180         21791
        79         91        181         24364
        79         91        182         21711
        79         91        183         18876
        79         91        184         18942
        79         92        178         14274
        79         92        179         20856
        79         92        180         28636
        79         92        181         27385
        79         92        182         20265
        79         92        183         18679
        79         92        184         17535
        79         93        178         16096
        79         93        179         25984
        79         93        180         30414
        79         93        181         27156
        79         93        182         20763
        79         93        183         18570
        79         93        184         14842
        79         94        179         18864
        79         94        180         23250
        79         94        181         23523
        79         94        182         20808
        79         94        183         17212
        79         95        181         16373
        79         95        182         16277
        79         95        183         13498
        80         86        185         15247
        80         86        186         14213
        80         87        181         16578
        80         87        182         17660
        80         87        183         16337
        80         87        184         18252
        80         87        185         20017
        80         87        186         16327
        80         88        180         16639
        80         88        181         20944
        80         88        182         19944
        80         88        183         17119
        80         88        184         19830
        80         88        185         21950
        80         88        186         14815
        80         89        179         14419
        80         89        180         17977
        80         89        181         20034
        80         89        182         19906
        80         89        183         17377
        80         89        184         19325
        80         89        185         19453
        80         90        179         15478
        80         90        180         18327
        80         90        181         21187
        80         90        182         19778
        80         90        183         18214
        80         90        184         20353
        80         90        185         21166
        80         90        186         13478
        80         91        179         14618
        80         91        180         18958
        80         91        181         21659
        80         91        182         20545
        80         91        183         18248
        80         91        184         21250
        80         91        185         22019
        80         91        186         13383
        80         92        179         16092
        80         92        180         23118
        80         92        181         24078
        80         92        182         20883
        80         92        183         20197
        80         92        184         21393
        80         92        185         16386
        80         93        179         18172
        80         93        180         24057
        80         93        181         23290
        80         93        182         20822
        80         93        183         20646
        80         93        184         17581
        80         94        179         16817
        80         94        180         19344
        80         94        181         20388
        80         94        182         19352
        80         94        183         16524
        80         94        184         13823
        80         95        179         13350
        80         95        180         14006
        80         95        181         16828
        80         95        182         16801
        81         85        185         14060
        81         86        181         13224
        81         86        182         16790
        81         86        183         14922
        81         86        184         13438
        81         86        185         17407
        81         86        186         17967
        81         87        180         14857
        81         87        181         20715
        81         87        182         21629
        81         87        183         18266
        81         87        184         16618
        81         87        185         20097
        81         87        186         16891
        81         88        181         17086
        81         88        182         20940
        81         88        183         19550
        81         88        184         21036
        81         88        185         21277
        81         88        186         15224
        81         89        181         16209
        81         89        182         21954
        81         89        183         21044
        81         89        184         20277
        81         89        185         19287
        81         90        180         14000
        81         90        181         17509
        81         90        182         19585
        81         90        183         19099
        81         90        184         19677
        81         90        185         20533
        81         90        186         13438
        81         91        180         15515
        81         91        181         19021
        81         91        182         19885
        81         91        183         19583
        81         91        184         20946
        81         91        185         21124
        81         91        186         13595
        81         92        180         19424
        81         92        181         19134
        81         92        182         19118
        81         92        183         20482
        81         92        184         20738
        81         92        185         19313
        81         93        179         16761
        81         93        180         22560
        81         93        181         20468
        81         93        182         19138
        81         93        183         20080
        81         93        184         19268
        81         93        185         15048
        81         94        179         14641
        81         94        180         18231
        81         94        181         20569
        81         94        182         19126
        81         94        183         17891
        81         94        184         17143
        81         95        180         15341
        81         95        181         18958
        81         95        182         17489
        81         95        183         15132
        81         95        184         13689
        81         96        181         13912
        82         84        183         16622
        82         84        184         17149
        82         84        185         13790
        82         85        182         15906
        82         85        183         18814
        82         85        184         18449
        82         85        185         17434
        82         85        186         15058
        82         86        182         19667
        82         86        183         20309
        82         86        184         17742
        82         86        185         18065
        82         86        186         17763
        82         87        181         16044
        82         87        182         22403
        82         87        183         22047
        82         87        184         18719
        82         87        185         17805
        82         87        186         14417
        82         88        181         14933
        82         88        182         23011
        82         88        183         25101
        82         88        184         20942
        82         88        185         17501
        82         88        186         13163
        82         89        182         20313
        82         89        183         21487
        82         89        184         20529
        82         89        185         18099
        82         89        186         13188
        82         90        181         14211
        82         90        182         17356
        82         90        183         18287
        82         90        184         19084
        82         90        185         20998
        82         90        186         15648
        82         91        180         13108
        82         91        181         15750
        82         91        182         18975
        82         91        183         21751
        82         91        184         20499
        82         91        185         20011
        82         91        186         15019
        82         92        180         17182
        82         92        181         18264
        82         92        182         18705
        82         92        183         20764
        82         92        184         23091
        82         92        185         22420
        82         92        186         14629
        82         93        179         13155
        82         93        180         18950
        82         93        181         18910
        82         93        182         18027
        82         93        183         21575
        82         93        184         26364
        82         93        185         20766
        82         94        179         14086
        82         94        180         18075
        82         94        181         22070
        82         94        182         21246
        82         94        183         20000
        82         94        184         22047
        82         94        185         15908
        82         95        180         16014
        82         95        181         22164
        82         95        182         19514
        82         95        183         15086
        82         95        184         14385
        82         96        181         15249
        83         84        183         17015
        83         84        184         17348
        83         84        185         14652
        83         85        182         13989
        83         85        183         22045
        83         85        184         22282
        83         85        185         17893
        83         85        186         13922
        83         86        182         19017
        83         86        183         27460
        83         86        184         25867
        83         86        185         20378
        83         86        186         16853
        83         87        182         18604
        83         87        183         23701
        83         87        184         23282
        83         87        185         19971
        83         87        186         13616
        83         88        182         16614
        83         88        183         23646
        83         88        184         23468
        83         88        185         18193
        83         89        182         17782
        83         89        183         23518
        83         89        184         23418
        83         89        185         18533
        83         90        182         16887
        83         90        183         19998
        83         90        184         20868
        83         90        185         21156
        83         90        186         16572
        83         91        181         15690
        83         91        182         19854
        83         91        183         22009
        83         91        184         21877
        83         91        185         20049
        83         91        186         14547
        83         92        180         13622
        83         92        181         16562
        83         92        182         18811
        83         92        183         22661
        83         92        184         23439
        83         92        185         21422
        83         92        186         16558
        83         93        180         15731
        83         93        181         16759
        83         93        182         17107
        83         93        183         22434
        83         93        184         24613
        83         93        185         19981
        83         94        179         17618
        83         94        180         18799
        83         94        181         17943
        83         94        182         17308
        83         94        183         20573
        83         94        184         22458
        83         94        185         16333
        83         95        179         16275
        83         95        180         18115
        83         95        181         18853
        83         95        182         16149
        83         95        183         15478
        83         95        184         15039
        83         96        180         16643
        83         96        181         19000
        83         96        182         13543
        84         83        183         13134
        84         83        184         14021
        84         84        183         18113
        84         84        184         21170
        84         84        185         17080
        84         85        183         26288
        84         85        184         32767
        84         85        185         21219
        84         85        186         14681
        84         86        183         27697
        84         86        184         31291
        84         86        185         19159
        84         86        186         14176
        84         87        183         23799
        84         87        184         27066
        84         87        185         19837
        84         88        183         22569
        84         88        184         24280
        84         88        185         17046
        84         88        191         13939
        84         89        182         14085
        84         89        183         22443
        84         89        184         24678
        84         89        185         17161
        84         90        182         16411
        84         90        183         20782
        84         90        184         21189
        84         90        185         18759
        84         90        186         14624
        84         91        181         14555
        84         91        182         18681
        84         91        183         19654
        84         91        184         18442
        84         91        185         16937
        84         92        180         15497
        84         92        181         16889
        84         92        182         18799
        84         92        183         20051
        84         92        184         19183
        84         92        185         18388
        84         92        186         15281
        84         93        179         14276
        84         93        180         18409
        84         93        181         16979
        84         93        182         18512
        84         93        183         21336
        84         93        184         20753
        84         93        185         18893
        84         93        186         14549
        84         94        179         16778
        84         94        180         19935
        84         94        181         15503
        84         94        182         15671
        84         94        183         20407
        84         94        184         24798
        84         94        185         19432
        84         95        179         15232
        84         95        180         18109
        84         95        181         15220
        84         95        182         13345
        84         95        183         16635
        84         95        184         17891
        84         95        185         13779
        84         96        180         15228
        84         96        181         15914
        85         84        183         15434
        85         84        184         19007
        85         84        185         14394
        85         85        183         19407
        85         85        184         26903
        85         85        185         21407
        85         85        186         16438
        85         86        183         22728
        85         86        184         29433
        85         86        185         21424
        85         86        186         15566
        85         87        183         21759
        85         87        184         25108
        85         87        185         20730
        85         87        186         15891
        85         88        183         19311
        85         88        184         22042
        85         88        185         17325
        85         89        183         17354
        85         89        184         19315
        85         89        185         15723
        85         90        182         14373
        85         90        183         16952
        85         90        184         16771
        85         90        185         17124
        85         90        186         14761
        85         91        182         16392
        85         91        183         17371
        85         91        184         16434
        85         91        185         16910
        85         91        186         13735
        85         92        179         16449
        85         92        180         16419
        85         92        181         14800
        85         92        182         16589
        85         92        183         17616
        85         92        184         17734
        85         92        185         17837
        85         92        186         15184
        85         93        179         19604
        85         93        180         20828
        85         93        181         17317
        85         93        182         18468
        85         93        183         19237
        85         93        184         17830
        85         93        185         17306
        85         93        186         13132
        85         94        179         17832
        85         94        180         21653
        85         94        181         16293
        85         94        182         15838
        85         94        183         18356
        85         94        184         18357
        85         94        185         15232
        85         95        179         15195
        85         95        180         17488
        85         95        181         14866
        85         95        182         14555
        85         95        183         16555
        85         95        184         14801
        85         96        181         14429
        86         83        184         14905
        86         84        183         13922
        86         84        184         19761
        86         84        185         18900
        86         84        186         16771
        86         85        183         14562
        86         85        184         22028
        86         85        185         26012
        86         85        186         21915
        86         86        183         18183
        86         86        184         24913
        86         86        185         24213
        86         86        186         20472
        86         86        187         15392
        86         87        183         19204
        86         87        184         24800
        86         87        185         22359
        86         87        186         17864
        86         87        187         13501
        86         88        183         18512
        86         88        184         22606
        86         88        185         20002
        86         88        186         15759
        86         89        183         18019
        86         89        184         20327
        86         89        185         18845
        86         89        186         14396
        86         90        182         14736
        86         90        183         17430
        86         90        184         16623
        86         90        185         21219
        86         90        186         19044
        86         91        182         18377
        86         91        183         19822
        86         91        184         19113
        86         91        185         20074
        86         91        186         14882
        86         92        179         14293
        86         92        180         14800
        86         92        181         15113
        86         92        182         18596
        86         92        183         18904
        86         92        184         20382
        86         92        185         19357
        86         92        186         13905
        86         93        179         17990
        86         93        180         19868
        86         93        181         19061
        86         93        182         18053
        86         93        183         16776
        86         93        184         17761
        86         93        185         16115
        86         94        179         16363
        86         94        180         21688
        86         94        181         19285
        86         94        182         18975
        86         94        183         19034
        86         94        184         15478
        86         95        179         13763
        86         95        180         18182
        86         95        181         18352
        86         95        182         17665
        86         95        183         16979
        86         95        184         13167
        86         96        181         13914
        86         96        182         13815
        86         96        183         13272
        87         82        184         13651
        87         83        184         16427
        87         83        185         15321
        87         83        186         14513
        87         84        183         15098
        87         84        184         22630
        87         84        185         22401
        87         84        186         18717
        87         85        183         15484
        87         85        184         22630
        87         85        185         24345
        87         85        186         20589
        87         85        187         15841
        87         86        183         19927
        87         86        184         26018
        87         86        185         24942
        87         86        186         21965
        87         86        187         15765
        87         87        183         19803
        87         87        184         27672
        87         87        185         24923
        87         87        186         19470
        87         88        183         18920
        87         88        184         23743
        87         88        185         21873
        87         88        186         17811
        87         89        182         14595
        87         89        183         18749
        87         89        184         20241
        87         89        185         22416
        87         89        186         18709
        87         90        181         13694
        87         90        182         18145
        87         90        183         20103
        87         90        184         19495
        87         90        185         23363
        87         90        186         19573
        87         91        181         15813
        87         91        182         20508
        87         91        183         19501
        87         91        184         19755
        87         91        185         21262
        87         91        186         14410
        87         92        181         17551
        87         92        182         20420
        87         92        183         18803
        87         92        184         20822
        87         92        185         17170
        87         93        180         13306
        87         93        181         17753
        87         93        182         21197
        87         93        183         21350
        87         93        184         20533
        87         93        185         14394
        87         94        180         16176
        87         94        181         18677
        87         94        182         21198
        87         94        183         21116
        87         94        184         17289
        87         95        180         14960
        87         95        181         16197
        87         95        182         16931
        87         95        183         18568
        87         95        184         14683
        88         83        184         15358
        88         83        185         16765
        88         83        186         15486
        88         84        183         17136
        88         84        184         20044
        88         84        185         22567
        88         84        186         23737
        88         84        187         15352
        88         85        183         22699
        88         85        184         24573
        88         85        185         23340
        88         85        186         22619
        88         85        187         15610
        88         86        182         14423
        88         86        183         24022
        88         86        184         28672
        88         86        185         25034
        88         86        186         20824
        88         86        187         13501
        88         87        182         14448
        88         87        183         22028
        88         87        184         25668
        88         87        185         22636
        88         87        186         16832
        88         88        182         14786
        88         88        183         17300
        88         88        184         20005
        88         88        185         21101
        88         88        186         17251
        88         89        181         13538
        88         89        182         18654
        88         89        183         18451
        88         89        184         17883
        88         89        185         20959
        88         89        186         18509
        88         90        181         15432
        88         90        182         20319
        88         90        183         22334
        88         90        184         21577
        88         90        185         24114
        88         90        186         18795
        88         91        181         16746
        88         91        182         21806
        88         91        183         20935
        88         91        184         23277
        88         91        185         23191
        88         91        186         13178
        88         92        181         17981
        88         92        182         20971
        88         92        183         19497
        88         92        184         21910
        88         92        185         17480
        88         93        181         17652
        88         93        182         20711
        88         93        183         19134
        88         93        184         17598
        88         94        181         16681
        88         94        182         17853
        88         94        183         18870
        88         94        184         17176
        88         95        181         13266
        88         95        183         14920
        88         95        184         13874
        89         83        185         13442
        89         84        183         16398
        89         84        184         17275
        89         84        185         17465
        89         84        186         16090
        89         85        182         15105
        89         85        183         21740
        89         85        184         24139
        89         85        185         22728
        89         85        186         21510
        89         85        187         13496
        89         86        182         15897
        89         86        183         20749
        89         86        184         24567
        89         86        185         23783
        89         86        186         18118
        89         87        182         16014
        89         87        183         17474
        89         87        184         22229
        89         87        185         22451
        89         87        186         16855
        89         88        182         14926
        89         88        183         14847
        89         88        184         17434
        89         88        185         19086
        89         88        186         15130
        89         89        181         13161
        89         89        182         14788
        89         89        183         14920
        89         89        184         17291
        89         89        185         19698
        89         89        186         14656
        89         90        181         13949
        89         90        182         16006
        89         90        183         17096
        89         90        184         18396
        89         90        185         19902
        89         90        186         13731
        89         91        181         16744
        89         91        182         17382
        89         91        183         18120
        89         91        184         19665
        89         91        185         18728
        89         92        181         16340
        89         92        182         17153
        89         92        183         17113
        89         92        184         18608
        89         92        185         14660
        89         93        181         13633
        89         93        182         16035
        89         93        183         16438
        89         93        184         15151
        89         94        182         13976
        89         94        183         15562
        89         94        184         14274
        90         85        183         15929
        90         85        184         19164
        90         85        185         16893
        90         86        182         16027
        90         86        183         17145
        90         86        184         19204
        90         86        185         19506
        90         86        186         13660
        90         87        181         13874
        90         87        182         15260
        90         87        183         14752
        90         87        184         17367
        90         87        185         18327
        90         88        181         14119
        90         88        182         14822
        90         88        183         15859
        90         88        184         16415
        90         88        185         15719
        90         89        181         14050
        90         89        182         15507
        90         89        183         15293
        90         89        184         16541
        90         89        185         16522
        90         90        181         15444
        90         90        182         17373
        90         90        183         16599
        90         90        184         17367
        90         90        185         16914
        90         91        181         17723
        90         91        182         17436
        90         91        183         16998
        90         91        184         16142
        90         91        185         13964
        90         92        181         14786
        90         92        182         15794
        90         92        183         16096
        90         92        184         14346
        90         93        182         14260
        90         93        183         15358
        91         86        182         14262
        91         86        183         15488
        91         86        184         15220
        91         86        185         13119
        91         87        182         14593
        91         87        183         16071
        91         87        184         16683
        91         87        185         15377
        91         88        181         13152
        91         88        182         15775
        91         88        183         16151
        91         88        184         17730
        91         88        185         13800
        91         89        181         13542
        91         89        182         15549
        91         89        183         14455
        91         89        184         15996
        91         89        185         13190
        91         90        181         15081
        91         90        182         17570
        91         90        183         15658
        91         90        184         15256
        91         91        181         15421
        91         91        182         18008
        91         91        183         17338
        91         91        184         14205
        91         92        181         13884
        91         92        182         16752
        91         92        183         16520
        91         92        184         13230
        91         93        183         14174
        92         87        183         13593
        92         88        182         13800
        92         91        183         14211


# number: 12 outcome: 0 dv: 66.4 (mm**3/voxel)
# ============================================
#        x          y          z          gray
        82         88        178         13249
        82         89        177         14923
        82         89        178         15657
        82         90        177         14591
        82         90        178         14280
        82         92        179         16197
        82         92        180         18598
        82         92        181         19421
        82         92        182         18879
        82         92        183         16657
        82         93        178         14804
        82         93        179         19115
        82         93        180         21966
        82         93        181         24045
        82         93        182         21307
        82         93        183         14286
        82         94        178         15149
        82         94        179         18908
        82         94        180         21378
        82         94        181         20474
        82         94        182         13967
        82         95        179         13384
        82         95        180         15075
        83         87        178         14374
        83         87        179         14026
        83         88        177         20158
        83         88        178         25378
        83         88        179         23981
        83         88        180         18986
        83         89        175         13228
        83         89        176         21692
        83         89        177         27010
        83         89        178         29059
        83         89        179         26763
        83         89        180         21545
        83         89        181         13585
        83         90        175         18981
        83         90        176         25925
        83         90        177         27281
        83         90        178         26955
        83         90        179         26147
        83         90        180         21664
        83         90        181         14052
        83         91        175         17855
        83         91        176         21998
        83         91        177         23877
        83         91        178         24743
        83         91        179         24854
        83         91        180         23293
        83         91        181         19424
        83         91        182         15646
        83         91        183         16536
        83         92        175         14592
        83         92        176         18524
        83         92        177         22593
        83         92        178         25681
        83         92        179         27742
        83         92        180         28746
        83         92        181         27273
        83         92        182         23253
        83         92        183         21641
        83         93        176         16115
        83         93        177         22544
        83         93        178         26256
        83         93        179         27865
        83         93        180         27818
        83         93        181         28127
        83         93        182         25844
        83         93        183         18768
        83         94        177         21511
        83         94        178         25690
        83         94        179         25967
        83         94        180         24739
        83         94        181         22249
        83         94        182         17062
        83         95        177         15897
        83         95        178         19914
        83         95        179         21111
        83         95        180         20705
        83         95        181         15995
        83         96        179         14068
        84         87        177         13944
        84         87        178         19640
        84         87        179         21782
        84         87        180         22136
        84         87        181         16847
        84         88        176         16486
        84         88        177         23966
        84         88        178         28411
        84         88        179         29575
        84         88        180         29025
        84         88        181         22620
        84         89        175         18399
        84         89        176         25717
        84         89        177         28659
        84         89        178         29582
        84         89        179         31389
        84         89        180         30398
        84         89        181         23639
        84         89        182         13664
        84         90        174         14782
        84         90        175         25222
        84         90        176         29342
        84         90        177         29209
        84         90        178         29012
        84         90        179         30773
        84         90        180         30363
        84         90        181         24374
        84         90        182         16674
        84         91        174         18509
        84         91        175         26179
        84         91        176         28322
        84         91        177         29569
        84         91        178         30670
        84         91        179         30557
        84         91        180         28923
        84         91        181         26051
        84         91        182         22656
        84         91        183         20741
        84         92        174         17200
        84         92        175         25412
        84         92        176         29122
        84         92        177         31409
        84         92        178         31346
        84         92        179         30166
        84         92        180         29650
        84         92        181         27868
        84         92        182         25239
        84         92        183         23547
        84         93        174         13653
        84         93        175         21877
        84         93        176         26881
        84         93        177         30570
        84         93        178         30733
        84         93        179         28166
        84         93        180         26074
        84         93        181         24272
        84         93        182         22170
        84         93        183         17699
        84         94        175         14606
        84         94        176         22061
        84         94        177         29205
        84         94        178         29172
        84         94        179         25251
        84         94        180         22750
        84         94        181         18517
        84         94        182         13988
        84         95        176         13836
        84         95        177         23359
        84         95        178         25413
        84         95        179         23602
        84         95        180         21132
        84         95        181         14191
        84         96        177         13431
        84         96        178         18839
        84         96        179         20070
        84         96        180         16295
        84         97        179         13672
        85         86        179         13396
        85         86        180         13415
        85         87        177         14420
        85         87        178         23359
        85         87        179         27091
        85         87        180         25382
        85         87        181         20755
        85         88        176         16692
        85         88        177         23706
        85         88        178         29559
        85         88        179         32767
        85         88        180         31742
        85         88        181         26814
        85         88        182         17212
        85         89        175         17700
        85         89        176         24874
        85         89        177         28143
        85         89        178         29395
        85         89        179         30903
        85         89        180         31546
        85         89        181         28342
        85         89        182         20810
        85         90        174         16231
        85         90        175         24690
        85         90        176         27804
        85         90        177         27864
        85         90        178         28410
        85         90        179         30301
        85         90        180         31799
        85         90        181         30104
        85         90        182         24428
        85         90        183         15017
        85         91        174         21775
        85         91        175         26537
        85         91        176         28447
        85         91        177         28689
        85         91        178         28274
        85         91        179         27339
        85         91        180         27948
        85         91        181         30113
        85         91        182         28941
        85         91        183         22697
        85         92        174         24618
        85         92        175         28646
        85         92        176         29929
        85         92        177         30036
        85         92        178         28700
        85         92        179         25434
        85         92        180         24211
        85         92        181         25431
        85         92        182         27122
        85         92        183         25188
        85         93        174         21436
        85         93        175         27857
        85         93        176         30752
        85         93        177         30863
        85         93        178         28260
        85         93        179         23672
        85         93        180         20522
        85         93        181         20208
        85         93        182         19666
        85         93        183         17243
        85         94        174         13574
        85         94        175         21375
        85         94        176         26835
        85         94        177         30074
        85         94        178         29415
        85         94        179         24737
        85         94        180         20443
        85         94        181         15679
        85         95        176         17973
        85         95        177         25967
        85         95        178         27494
        85         95        179         24150
        85         95        180         19933
        85         96        177         17562
        85         96        178         24351
        85         96        179         24683
        85         96        180         19352
        85         97        178         18302
        85         97        179         20674
        85         97        180         13949
        86         86        179         14187
        86         86        180         15462
        86         86        181         13259
        86         87        178         20543
        86         87        179         26186
        86         87        180         26181
        86         87        181         23046
        86         87        182         15134
        86         88        177         18467
        86         88        178         26218
        86         88        179         30435
        86         88        180         30176
        86         88        181         27896
        86         88        182         21761
        86         89        175         13710
        86         89        176         19525
        86         89        177         23271
        86         89        178         26169
        86         89        179         28389
        86         89        180         29343
        86         89        181         28983
        86         89        182         25527
        86         89        183         14009
        86         90        174         13668
        86         90        175         21325
        86         90        176         25081
        86         90        177         25692
        86         90        178         25496
        86         90        179         26491
        86         90        180         28987
        86         90        181         30456
        86         90        182         27477
        86         90        183         17079
        86         91        174         22197
        86         91        175         27434
        86         91        176         29453
        86         91        177         28976
        86         91        178         26011
        86         91        179         23782
        86         91        180         25624
        86         91        181         30094
        86         91        182         30392
        86         91        183         23842
        86         92        173         16030
        86         92        174         26063
        86         92        175         29952
        86         92        176         30743
        86         92        177         29680
        86         92        178         27080
        86         92        179         22880
        86         92        180         21628
        86         92        181         25172
        86         92        182         28645
        86         92        183         27957
        86         93        174         23272
        86         93        175         29336
        86         93        176         29983
        86         93        177         28213
        86         93        178         25502
        86         93        179         21847
        86         93        180         19198
        86         93        181         20613
        86         93        182         22206
        86         93        183         20377
        86         94        174         15198
        86         94        175         23285
        86         94        176         26958
        86         94        177         26691
        86         94        178         23989
        86         94        179         21343
        86         94        180         19360
        86         94        181         17588
        86         94        182         14273
        86         95        176         19639
        86         95        177         24706
        86         95        178         24267
        86         95        179         21957
        86         95        180         19674
        86         95        181         15065
        86         96        177         19214
        86         96        178         24574
        86         96        179         23668
        86         96        180         18599
        86         97        178         19924
        86         97        179         22093
        86         97        180         14849
        87         87        179         18416
        87         87        180         22760
        87         87        181         21276
        87         87        182         14113
        87         88        178         16614
        87         88        179         23015
        87         88        180         26513
        87         88        181         27059
        87         88        182         22585
        87         89        176         13688
        87         89        177         15967
        87         89        178         19779
        87         89        179         24177
        87         89        180         27865
        87         89        181         29757
        87         89        182         27776
        87         89        183         16866
        87         90        175         18911
        87         90        176         22070
        87         90        177         22094
        87         90        178         21710
        87         90        179         23128
        87         90        180         27165
        87         90        181         29871
        87         90        182         29437
        87         90        183         20801
        87         91        174         20620
        87         91        175         26657
        87         91        176         28609
        87         91        177         28062
        87         91        178         25435
        87         91        179         22523
        87         91        180         23600
        87         91        181         26753
        87         91        182         30032
        87         91        183         26461
        87         92        174         25159
        87         92        175         29042
        87         92        176         29177
        87         92        177         28486
        87         92        178         27274
        87         92        179         25074
        87         92        180         23323
        87         92        181         24461
        87         92        182         27232
        87         92        183         26997
        87         93        174         23469
        87         93        175         28010
        87         93        176         27384
        87         93        177         25628
        87         93        178         24589
        87         93        179         23595
        87         93        180         22011
        87         93        181         23173
        87         93        182         24155
        87         93        183         23410
        87         94        174         15244
        87         94        175         22089
        87         94        176         24612
        87         94        177         22753
        87         94        178         20410
        87         94        179         19351
        87         94        180         19532
        87         94        181         20084
        87         94        182         18330
        87         94        183         15284
        87         95        176         18311
        87         95        177         20984
        87         95        178         20152
        87         95        179         18338
        87         95        180         18655
        87         95        181         17309
        87         95        182         13279
        87         96        177         18409
        87         96        178         23301
        87         96        179         21372
        87         96        180         17880
        87         97        178         18360
        87         97        179         20084
        87         97        180         14992
        88         87        180         14892
        88         87        181         15598
        88         88        179         15824
        88         88        180         23498
        88         88        181         24908
        88         88        182         19720
        88         89        178         14912
        88         89        179         20057
        88         89        180         27024
        88         89        181         29958
        88         89        182         27100
        88         89        183         16747
        88         90        175         15796
        88         90        176         21094
        88         90        177         21764
        88         90        178         20195
        88         90        179         21180
        88         90        180         25382
        88         90        181         29217
        88         90        182         30336
        88         90        183         21470
        88         91        174         15834
        88         91        175         22652
        88         91        176         27135
        88         91        177         28131
        88         91        178         24892
        88         91        179         23205
        88         91        180         24132
        88         91        181         27009
        88         91        182         31184
        88         91        183         26672
        88         92        174         22062
        88         92        175         25922
        88         92        176         27034
        88         92        177         27584
        88         92        178         26427
        88         92        179         25364
        88         92        180         25280
        88         92        181         26086
        88         92        182         28865
        88         92        183         26172
        88         93        174         19653
        88         93        175         24858
        88         93        176         26532
        88         93        177         26566
        88         93        178         25181
        88         93        179         24353
        88         93        180         23531
        88         93        181         24194
        88         93        182         25196
        88         93        183         23679
        88         94        175         18681
        88         94        176         22764
        88         94        177         22488
        88         94        178         20868
        88         94        179         20668
        88         94        180         20922
        88         94        181         21720
        88         94        182         20939
        88         94        183         18329
        88         95        176         17283
        88         95        177         20012
        88         95        178         19291
        88         95        179         18513
        88         95        180         19791
        88         95        181         19546
        88         95        182         16433
        88         96        177         15990
        88         96        178         19531
        88         96        179         20385
        88         96        180         19799
        88         96        181         16803
        88         97        178         13649
        88         97        179         18272
        88         97        180         19258
        88         97        181         14462
        89         88        180         16259
        89         88        181         17157
        89         89        179         16715
        89         89        180         22419
        89         89        181         25572
        89         89        182         21401
        89         90        176         17954
        89         90        177         20520
        89         90        178         18929
        89         90        179         20110
        89         90        180         23767
        89         90        181         28816
        89         90        182         27785
        89         90        183         16548
        89         91        175         17997
        89         91        176         24931
        89         91        177         26007
        89         91        178         23370
        89         91        179         22288
        89         91        180         23784
        89         91        181         27598
        89         91        182         30096
        89         91        183         22884
        89         92        174         14291
        89         92        175         21373
        89         92        176         25166
        89         92        177         25434
        89         92        178         23772
        89         92        179         23302
        89         92        180         24188
        89         92        181         26178
        89         92        182         28673
        89         92        183         23411
        89         93        174         13584
        89         93        175         20756
        89         93        176         23353
        89         93        177         23983
        89         93        178         23676
        89         93        179         23306
        89         93        180         23483
        89         93        181         24675
        89         93        182         25462
        89         93        183         21512
        89         94        175         14684
        89         94        176         20236
        89         94        177         21093
        89         94        178         20870
        89         94        179         21850
        89         94        180         22993
        89         94        181         22940
        89         94        182         20669
        89         94        183         17546
        89         95        176         14067
        89         95        177         18138
        89         95        178         19047
        89         95        179         19434
        89         95        180         22599
        89         95        181         23325
        89         95        182         19405
        89         95        183         15494
        89         96        178         15253
        89         96        179         17975
        89         96        180         22501
        89         96        181         23112
        89         96        182         18842
        89         97        179         13367
        89         97        180         19142
        89         97        181         19332
        89         97        182         14236
        90         89        180         13520
        90         89        181         15149
        90         90        177         15502
        90         90        178         14534
        90         90        179         15285
        90         90        180         19382
        90         90        181         23229
        90         90        182         19907
        90         91        176         19732
        90         91        177         21426
        90         91        178         19678
        90         91        179         19834
        90         91        180         23597
        90         91        181         26535
        90         91        182         23384
        90         92        175         15513
        90         92        176         20903
        90         92        177         22583
        90         92        178         21863
        90         92        179         20979
        90         92        180         22471
        90         92        181         24033
        90         92        182         21734
        90         92        183         13626
        90         93        175         13747
        90         93        176         18202
        90         93        177         19200
        90         93        178         19356
        90         93        179         19616
        90         93        180         20623
        90         93        181         21468
        90         93        182         19023
        90         93        183         13395
        90         94        176         13502
        90         94        177         15205
        90         94        178         16573
        90         94        179         17925
        90         94        180         19432
        90         94        181         19259
        90         94        182         16146
        90         95        178         13285
        90         95        179         14497
        90         95        180         17185
        90         95        181         18503
        90         95        182         16099
        90         96        180         13809
        90         96        181         16760
        90         96        182         16618
        91         91        177         14512
        91         91        178         13297
        91         91        180         16082
        91         91        181         15055
        91         92        176         14064
        91         92        177         16257
        91         92        178         14191
        91         92        179         13502
        91         92        180         14692
        91         92        181         13732


# number: 13 outcome: 1 dv: 70.4 (mm**3/voxel)
# ============================================
#        x          y          z          gray
        61         78        281         13490
        61         78        282         14406
        61         78        283         13685
        61         79        281         15394
        61         79        282         17632
        61         79        283         18045
        61         79        284         17563
        61         79        285         15748
        61         80        282         14495
        61         80        283         15701
        61         80        284         16295
        61         80        285         15955
        61         80        286         14436
        62         77        279         13424
        62         77        280         15208
        62         77        281         16402
        62         77        282         16819
        62         77        283         14959
        62         78        278         14794
        62         78        279         19075
        62         78        280         23073
        62         78        281         25515
        62         78        282         25809
        62         78        283         22720
        62         78        284         19630
        62         78        285         16817
        62         78        286         14349
        62         79        278         14645
        62         79        279         19990
        62         79        280         25670
        62         79        281         30262
        62         79        282         32767
        62         79        283         29598
        62         79        284         26097
        62         79        285         22667
        62         79        286         19467
        62         79        287         16166
        62         80        279         15850
        62         80        280         21266
        62         80        281         25306
        62         80        282         27104
        62         80        283         25434
        62         80        284         23344
        62         80        285         21918
        62         80        286         21428
        62         80        287         18883
        62         80        288         14509
        62         81        280         13304
        62         81        281         15443
        62         81        282         16760
        62         81        283         18693
        62         81        284         18734
        62         81        285         18122
        62         81        286         17309
        62         81        287         15473
        63         77        279         13391
        63         77        280         15674
        63         77        281         16285
        63         77        282         15075
        63         77        283         13525
        63         78        278         14495
        63         78        279         20058
        63         78        280         23952
        63         78        281         25338
        63         78        282         23920
        63         78        283         19616
        63         78        284         18633
        63         78        285         18954
        63         78        286         19538
        63         78        287         17855
        63         78        288         14079
        63         79        278         15901
        63         79        279         22400
        63         79        280         28204
        63         79        281         31708
        63         79        282         32000
        63         79        283         26501
        63         79        284         23070
        63         79        285         21673
        63         79        286         22176
        63         79        287         21967
        63         79        288         18340
        63         79        289         14465
        63         80        278         13786
        63         80        279         19432
        63         80        280         24163
        63         80        281         26943
        63         80        282         27283
        63         80        283         24230
        63         80        284         21023
        63         80        285         19543
        63         80        286         20503
        63         80        287         21359
        63         80        288         18765
        63         80        289         15479
        63         80        290         13285
        63         81        279         13714
        63         81        280         17103
        63         81        281         19126
        63         81        282         19797
        63         81        283         19870
        63         81        284         18284
        63         81        285         17262
        63         81        286         17665
        63         81        287         17488
        63         81        288         16199
        63         81        289         14092
        63         82        283         13487
        64         77        279         13747
        64         77        280         13842
        64         77        281         13361
        64         77        284         13146
        64         77        285         13271
        64         78        279         17346
        64         78        280         19095
        64         78        281         19633
        64         78        282         19453
        64         78        283         17934
        64         78        284         17723
        64         78        285         17724
        64         78        286         17473
        64         78        287         17197
        64         78        288         16036
        64         78        289         14598
        64         78        290         13266
        64         79        278         13264
        64         79        279         17950
        64         79        280         21022
        64         79        281         22557
        64         79        282         22517
        64         79        283         20693
        64         79        284         18954
        64         79        285         17355
        64         79        286         16010
        64         79        287         15942
        64         79        288         16279
        64         79        289         17195
        64         79        290         18764
        64         79        291         17310
        64         79        292         13348
        64         80        278         14168
        64         80        279         17183
[truncated: 1,906,091 more chars]
